# Supplementary material for: HSP60 controls mitochondrial ATP generation for optimal virus-specific IL-21-producing CD4 and cytotoxic CD8 memory T cell responses
Source: Commun Biol. 2024 Dec 21;7:1688. doi: 10.1038/s42003-024-07326-8 (PMC11663223; doi:10.1038/s42003-024-07326-8)
Supplement: Supplementary file 4 — Supplementary Data [file 42003_2024_7326_MOESM4_ESM.xlsx]

## Sheet: HSF1 HSP60 Flow n1 
Methodology: PBMC; 24h-long TCR triggering (± 1μg/mL anti-CD3 + 2μg/mL anti-CD28 Abs).
1) Intracellular HSF-1 expression (% of positivity, similar conclusions with MFI)
(i) Raw data
																		1	YG1159
	Gated CD4 T-cells																	2	YD12020
	Total (naïve + Mem)		Naïve (CD45RA+)		Mem (CD45RAneg)		Mem TCM (CD27+CCR7+)		Mem TTM (CD27+CCR7neg)		Mem TEM (CD27negCCR7neg)		Mem Tfh (CXCR5+CXCR3neg)		Mem non-Tfh (*)			3	YD1321
	NA	A	NA	A	NA	A	NA	A	NA	A	NA	A	NA	A	NA	A		4	RD1322
1	6.7	34.1	5.6	36.1	28.9	31.5	6.5	36.5	10.2	28.6	11.1	30.1	12.5	24.5	15.7	11		5	LR1392
2	17.5	15.7	18.6	17.8	15.7	11.7	16.2	8.9	11.2	15.7	14.8	13.6	16.4	26.9	18.9	25.4		6	RB1400
3	15.4	21.1	6.4	28.4	25.8	25.6	11.6	17.5	31.4	11.2	28.9	13.6	31.5	36.5	33.5	30.4
4	31.2	33.2	22.1	21.6	44.2	45.2	41.2	44.5	44.5	37.8	44.7	47.2	41.5	33.4	38.5	40
5	31.3	28.4	31.5	27.9	31.1	29.8	28.9	26.8	32.1	31.2	33.5	28.9	29.7	28.6	31.5	41.5
6	7.9	20.5	9.6	28.7	16.9	15.6	11.6	14.6	4.5	8.9	6.8	7.7	9.7	6.8	11.7	10.9
mean	18.3333	25.5	15.6333	26.75	27.1	26.5667	19.3333	24.8	22.3167	22.2333	23.3	23.5167	23.55	26.1167	24.9667	26.5333
SD	10.8367	7.51079	10.244	6.35445	10.4627	12.0351	13.1438	13.7049	15.8628	11.8782	14.7425	14.6974	12.5561	10.4249	10.9301	13.4705
P value	/	0.1841	/	0.1192	/	0.5878	/	0.3471	/	0.988	/	0.964	/	0.4642	/	0.5302	* phenotype (CXCR5neg and CXCR5+CXCR3+cells)
Stat (/A)	/	ns	/	ns	/	ns	/	ns	/	ns	/	ns	/	ns	/	ns
P value	0.2055	0.6896	0.2206	0.6865	/	/	0.3303	0.6876	0.8841	0.285	0.1238	0.4802	0.3033	0.8291	0.5133	0.8043
Stat (/Mem)	ns	ns	ns	ns	/	/	ns	ns	ns	ns	ns	ns	ns	ns	ns	ns
	Gated CD8 T-cells
	Total (naïve + Mem)		Naïve (CD45RA+)		Mem (CD45RAneg)		Mem TCM (CD27+CCR7+)		Mem TTM (CD27+CCR7neg)		Mem TEM (CD27negCCR7neg)
	NA	A	NA	A	NA	A	NA	A	NA	A	NA	A
1	11.2	21.1	13.2	18.7	26.9	26.5	28.2	31.2	4.5	22.5	3.2	24.5
2	15.6	14.5	21.2	19.8	11.4	14.2	5.6	15.8	11.5	13.6	14.7	9.9
3	14.5	13.2	11.2	11.4	19.8	17.5	21.2	22.4	8.9	16.4	26.5	12.5
4	26.4	48.9	28.4	49.8	34.5	45.7	36.5	46.8	22.1	41.2	21.5	40.8
5	15.7	31.4	6.6	25.4	26.4	28.5	22.4	41.5	31.4	33.5	26.8	30.5
6	26.9	11.5	35.6	11.5	16.8	11.5	17.8	8.7	11.4	15.6	16.8	13.4
mean	18.3833	23.4333	19.3667	22.7667	22.6333	23.9833	21.95	27.7333	14.9667	23.8	18.25	21.9333
SD	6.60951	14.4526	11.1013	14.2773	8.26382	12.5851	10.3545	14.8202	9.92001	11.1766	8.86493	12.1863
P value	/	0.4078	/	0.6344	/	0.1525	/	0.0906	/	0.039	/	0.5495
Stat (/A)	/	ns	/	ns	/	ns	/	ns	/	*	/	ns
P value	0.8161	0.4293	0.7708	0.5274	/	/	0.6367	0.075	0.2746	0.2123	0.715	0.0782
Stat (/Mem)	ns	ns	ns	ns	/	/	ns	ns	ns	ns	ns	ns
(ii) Normalization factor
	CD4 Mem		CD8 Mem
	NA	A	NA	A
1	1	1.08997	1	1.08997
2	1.34188	1	1.34188	1
3	1.00781	1	1.00781	1
4	1	1.02262	1	1.02262
5	1.04362	1	1.04362	1
6	1.08333	1	1.08333	1
2) Intracellular HSF-1 pS326 expression (% of positivity, similar conclusions with MFI)
(i) Raw data
	Gated CD4 T-cells
	Total (naïve + Mem)		Naïve (CD45RA+)		Mem (CD45RAneg)		Mem TCM (CD27+CCR7+)		Mem TTM (CD27+CCR7neg)		Mem TEM (CD27negCCR7neg)		Mem Tfh (CXCR5+CXCR3neg)		Mem non-Tfh		FI in Mem
	NA	A	NA	A	NA	A	NA	A	NA	A	NA	A	NA	A	NA	A	7.69697
1	2.6	5.5	2.3	3.8	3.3	25.4	4.2	26.8	2.8	33.5	0.9	17.6	3.6	29.1	2.5	20.4	5.47826
2	2.1	4	1.8	2.4	2.3	12.6	3.2	21.1	1.9	11.6	2.4	8.9	4.5	20.5	3.1	7.9	2.83673
3	5.4	9.05	5.9	7.8	4.9	13.9	4.2	11.2	5.7	8.9	3.8	14.2	1.8	21.4	4.5	10.1	6.57627
4	8.2	11.2	10.2	9.4	5.9	38.8	6.1	33.2	4.3	44.5	6.1	25.4	7.8	45.5	2.5	30.4	3.7381
5	6.9	3.2	4.3	1.1	8.4	31.4	7.8	41.1	9.1	21.5	5.4	18.7	6.5	22.5	7.8	38.5	2.69697
6	6.5	5.8	6.6	4.4	3.3	8.9	2.8	6.4	3.5	8.8	3.3	12.1	1.2	15.4	2.9	7.2	4.66192
mean	5.28333	6.45833	5.18333	4.81667	4.68333	21.8333	4.71667	23.3	4.55	21.4667	3.65	16.15	4.23333	25.7333	3.88333	19.0833	4.33138
SD	2.44738	3.07285	3.10575	3.18648	2.22927	11.896	1.89359	13.145	2.57973	14.772	1.91494	5.77815	2.58663	10.6344	2.05564	13.0674	1.5311
P value	/	0.3569	/	0.6804	/	0.0104	/	0.0109	/	0.0399	/	0.035	/	0.002	/	0.0273
Stat (/A)	/	ns	/	ns	/	*	/	*	/	*	/	*	/	**	/	*
P value	0.454	0.0209	0.7059	0.0157	/	/	0.9167	0.5948	0.731	0.8978	0.1275	0.0964	0.6426	0.1981	0.2181	0.259
Stat (/Mem)	ns	*	ns	*	/	/	ns	ns	ns	ns	ns	ns	ns	ns	ns	ns
	Gated CD8 T-cells
	Total (naïve + Mem)		Naïve (CD45RA+)		Mem (CD45RAneg)		Mem TCM (CD27+CCR7+)		Mem TTM (CD27+CCR7neg)		Mem TEM (CD27negCCR7neg)		FI in Mem
	NA	A	NA	A	NA	A	NA	A	NA	A	NA	A	4.52083
1	4.4	23.1	4.1	19.7	4.8	21.7	5.1	41.2	4.4	24.5	3.2	29.8	5.90909
2	2.1	8.9	2.1	7.7	2.2	13	1.8	16.4	2.6	11.8	2.5	17.8	2.92157
3	6.5	12.4	7.1	8.9	5.1	14.9	3.5	15.1	8.9	13.6	7.2	16	12.4839
4	1.5	15.4	1.8	6.6	3.1	38.7	3.6	41.1	2.1	25.8	3.9	39.1	6.87037
5	7.8	25.8	8.1	19.5	5.4	37.1	2.5	39.2	6.6	32.5	6.8	25.7	9.90476
6	6.6	9.1	6.4	8.9	2.1	20.8	1.8	8.9	2.4	11.2	2.2	11.4	6.44053
mean	4.81667	15.7833	4.93333	11.8833	3.78333	24.3667	3.05	26.9833	4.5	19.9	4.3	23.3	7.4217
SD	2.58721	7.17647	2.66133	6.03868	1.49588	11.0112	1.27554	15.0391	2.7408	8.89629	2.17624	10.2255	3.33458
P value	/	0.011	/	0.0258	/	0.0054	/	0.0093	/	0.0083	/	0.0064
Stat (/A)	/	*	/	*	/	**	/	**	/	**	/	**
P value	0.3028	0.0486	0.2552	0.0402	/	/	0.2228	0.1578	0.3454	0.0785	0.3649	0.6551
Stat (/Mem)	ns	*	ns	*	/	/	ns	ns	ns	ns	ns	ns
(ii) Normalized HSF-1 pS326 (after normalization with total HSF-1)
	CD4 Mem		CD8 Mem
	NA	A	NA	A
1	3.3	27.6851	4.8	23.6522
2	3.08632	12.6	2.95214	13
3	4.93828	13.9	5.13984	14.9
4	5.9	39.6778	3.1	39.5756
5	8.76644	31.4	5.63557	37.1
6	3.575	8.9	2.275	20.8
mean	4.92767	22.3605	3.98376	24.838
SD	2.17031	12.3125	1.37814	11.1729
P value	/	0.0123	/	0.0056
Stat (/A)	/	*	/	**
(ii) fold increases of HSF-1 pS326
	CD4 Mem	CD8 Mem
1	8.38943	4.92755
2	4.08253	4.40359
3	2.81474	2.89892
4	6.72506	12.7663
5	3.58184	6.58318
6	2.48951	9.14286
3) Intracellular HSP60 expression (% of positivity, similar conclusions with MFI)
(i) Raw data																		. Fold increase HSP60
	Gated CD4 T-cells																	CD4
	Total (naïve + Mem)		Naïve (CD45RA+)		Mem (CD45RAneg)		Mem TCM (CD27+CCR7+)		Mem TTM (CD27+CCR7neg)		Mem TEM (CD27negCCR7neg)		Mem Tfh (CXCR5+CXCR3neg)		Mem non-Tfh			Total	Naive	Memory	Tfh	non-Tfh	TCM	TTM	TEM
	NA	A	NA	A	NA	A	NA	A	NA	A	NA	A	NA	A	NA	A		7.10526	4.94444	10.9615	14.1724	6.47619	11.4194	8.91667	8.8
1	1.9	13.5	1.8	8.9	2.6	28.5	3.1	35.4	2.4	21.4	3	26.4	2.9	41.1	2.1	13.6		8.45455	2.46154	8.05128	8.19512	7.72222	9.03125	15.381	13.9583
2	2.2	18.6	2.6	6.4	3.9	31.4	3.2	28.9	2.1	32.3	2.4	33.5	4.1	33.6	3.6	27.8		6.38095	4.42308	8.84211	17.4444	4.52381	11.2	6.66667	6.14286
3	2.1	13.4	2.6	11.5	1.9	16.8	1.1	21.2	2.1	14	2.1	12.9	1.8	31.4	2.1	9.5		4.94286	2.17857	14.2581	15.1562	10.1481	17.0714	10.0488	14.8846
4	3.5	17.3	2.8	6.1	3.1	44.2	2.8	47.8	4.1	41.2	2.6	38.7	3.2	48.5	2.7	27.4		2.24444	1.31111	4.02222	14.9524	4.56522	3.95556	4.04444	4.08889
5	4.5	10.1	4.5	5.9	4.5	18.1	4.5	17.8	4.5	18.2	4.5	18.4	2.1	31.4	2.3	10.5		4.68421	1.47619	8.5	15.5263	10.5455	11.4545	6.66667	10.9583
6	1.9	8.9	2.1	3.1	1.6	13.6	2.2	25.2	2.1	14	2.4	26.3	1.9	29.5	1.1	11.6		5.63538	2.79916	9.10587	14.2412	7.33017	10.6887	8.6207	9.8055
mean	2.68333	13.6333	2.73333	6.98333	2.93333	25.4333	2.81667	29.3833	2.88333	23.5167	2.83333	26.0333	2.66667	35.9167	2.31667	16.7333		2.17011	1.5299	3.38765	3.15643	2.63373	4.24743	3.90913	4.27734
SD	1.07409	3.82291	0.94163	2.87918	1.12901	11.5372	1.13034	10.9018	1.11071	10.9884	0.868716	9.45678	0.90037	7.38307	0.820772	8.52752		0.049	0.007	/	0.0356	0.1863	0.0312	0.775	0.6131	vs Memory
P value	/	0.0012	/	0.0213	/	0.0045	/	0.0019	/	0.0051	/	0.002	/	<0,0001	/	0.0442		*	**	/	*	ns	*	ns	ns
Stat (/A)	/	**	/	*	/	**	/	**	/	**	/	**	/	****	/	*				0.0356	/	0.019	0.1255	0.0973	0.156	vs Tfh
P value	0.6975	0.0206	0.8893	0.0126	/	/	0.5769	0.1132	0.6615	0.1831	0.7629	0.831	0.4475	0.2455	0.575	0.1719				*	/	*	ns	ns	ns
Stat (/Mem)	ns	*	ns	*	/	/	ns	ns	ns	ns	ns	ns	ns	ns	ns	ns
																		CD8
	Gated CD8 T-cells																	Total	Naive	Memory	TCM	TTM	TEM
	Total (naïve + Mem)		Naïve (CD45RA+)		Mem (CD45RAneg)		Mem TCM (CD27+CCR7+)		Mem TTM (CD27+CCR7neg)		Mem TEM (CD27negCCR7neg)							8.26316	3.1875	8.8	9.07407	5.05405	9.15789
	NA	A	NA	A	NA	A	NA	A	NA	A	NA	A						2.77778	1.70588	5.65625	7.82927	2.46429	2.25806
1	1.9	15.7	1.6	5.1	2.5	22	2.7	24.5	3.7	18.7	1.9	17.4						3.4375	0.787879	8.51613	5.29032	1.28571	7.92593
2	4.5	12.5	5.1	8.7	3.2	18.1	4.1	32.1	2.8	6.9	3.1	7						6.43902	10.5455	14.125	8.33962	11.7317	17.1364
3	3.2	11	3.3	2.6	3.1	26.4	3.1	16.4	4.2	5.4	2.7	21.4						7.46667	4.92308	9.11111	12.0952	11.6667	8.04762
4	4.1	26.4	1.1	11.6	3.2	45.2	5.3	44.2	4.1	48.1	2.2	37.7						10.0556	7.09524	12.2174	26.1667	14.0556	15.2222
5	1.5	11.2	1.3	6.4	1.8	16.4	2.1	25.4	0.9	10.5	2.1	16.9						6.40661	4.70751	9.73765	11.4659	7.70966	9.95802
6	1.8	18.1	2.1	14.9	2.3	28.1	1.2	31.4	1.8	25.3	1.8	27.4						2.82384	3.64727	2.99398	7.52816	5.43946	5.42124
mean	2.83333	15.8167	2.41667	8.21667	2.68333	26.0333	3.08333	29	2.91667	19.15	2.3	21.3						0.0277	0.0004	/	0.5631	0.2411	0.8397	vs Mem
SD	1.28323	5.8779	1.53156	4.4924	0.577639	10.4286	1.45659	9.36355	1.34077	16.0628	0.501996	10.4426						*	***	/	ns	ns	ns
P value	/	0.0042	/	0.0357	/	0.0027	/	0.0011	/	0.0538	/	0.0075
Stat (/A)	/	**	/	*	/	**	/	**	/	ns	/	**
P value	0.2031	0.0071	0.1379	0.0055	/	/	0.326	0.42	0.8398	0.0574	0.6749	0.0426
Stat (/Mem)	ns	**	ns	**	/	/	ns	ns	ns	ns	ns	*
(ii) Fold changes (A vs NA)
	CD4 T-cells								CD8 T-cells
	Total	Naïve	Mem	TCM	TTM	TEM	Tfh	non-Tfh	Total	Naïve	Mem	TCM	TTM	TEM
1	7.10526	4.94444	10.9615	11.4194	8.91667	8.8	14.1724	6.47619	17.4444	3.1875	8.8	25	26.7143	24.8571
2	8.45455	2.46154	10.0513	9.03125	15.381	13.9583	8.19512	7.72222	2.77778	1.70588	5.65625	7.82927	2.46429	2.25806
3	6.38095	4.42308	8.84211	19.2727	6.66667	6.14286	17.4444	4.52381	3.4375	0.787879	8.51613	5.29032	1.28571	7.92593
4	4.94286	2.17857	14.2581	17.0714	10.0488	14.8846	15.1562	10.1481	24	10.5455	24.125	24	26.7273	11.4167
5	2.24444	1.31111	4.02222	3.95556	4.04444	4.08889	14.9524	4.56522	7.46667	4.92308	9.11111	12.0952	11.6667	8.04762
6	4.68421	1.47619	8.5	11.4545	6.66667	10.9583	15.5263	10.5455	10.0556	7.09524	12.2174	26.1667	14.0556	15.2222
mean	5.63538	2.79916	9.4392	12.0341	8.6207	9.8055	14.2412	7.33017	10.8637	4.70751	11.4043	16.7302	13.819	11.6213
SD	2.17011	1.5299	3.36142	5.5275	3.90913	4.27734	3.15643	2.63373	8.34976	3.64727	6.57115	9.40071	11.1679	7.77552
P value	0.0187	0.0039	/	0.1255	0.4789	0.8082	0.0619	0.1863	0.014	0.024	/	0.5186	0.3146	0.2208
Stat (/Mem)	*	**	/	ns	ns	ns	ns	ns	*	*	/	ns	ns	ns
							P = 0,0119 (*; Tfh vs non-Tfh)
3) Correlation between fold increase of ZAP70 pS326 and HSP60
	HSP60	ZAP70 pS326
	10.9615	8.38943
	8.05128	4.08253
	8.84211	2.81474
	14.2581	6.72506
	4.02222	3.58184
	8.5	2.48951
	8.8	4.92755
	5.65625	4.40359
	8.51613	2.89892
	14.125	12.7663
	9.11111	6.58318
	12.2174	9.14286
		P = 0,0058 (**)
		r = 0,7409
4) Intracellular HSP60 expression in MFI (16 hours of T-cell activation)
	CD4 Mem		CD8 Mem
	NA	A	NA	A
1	505	1088	494	974
2	746	1223	563	1235
3	405	845	452	1334
4	653	1775	601	857
5	799	1120	552	774
6	453	753	410	1022
mean	593.5	1134	512	1032.67
SD	162.562	360.499	72.7324	215.9
P value	/	0.0073	/	0.004
Stat (/A)	/	**	/	**
	505	2.6
	746	3.9
	405	1.9
	653	3.1
	799	4.5
	453	1.6
	1088	28.5
	1223	31.4
	845	16.8
	1775	44.2
	1120	18.1
	753	13.6
	494	2.5
	563	3.2
	452	3.1
	601	3.2
	552	1.8
	410	2.3
	974	22
	1235	18.1
	1334	26.4
	857	45.2
	774	16.4
	1022	28.1

## Sheet: HSF1 HSP60 Flow n2
Methodology: a. 24h-long transfection of purified Mem T-cells with Ctr or HSF-1 siRNA; then 24h-long TCR stimulation (+ 1μg/mL anti-CD3 + 2μg/mL anti-CD28 Abs with GolgiPlug/golgiStop).
Methodology: b. PBMC; 24h-long TCR stimulation (+ 1μg/mL anti-CD3 + 2μg/mL anti-CD28 Abs with GolgiPlug/golgiStop ± KR or KNK
1) Intracellular HSF-1 expression (% of positivity in activated Mem)
														. % of HSF-1 inhibition
	CD4 Mem						CD8 Mem							CD4 Mem			CD8 Mem				1	YG1159
	elect.	Ctr siRNA	HSF-1 siRNA	none	KR	KNK	elect.	Ctr siRNA	HSF-1 siRNA	none	KR	KNK		HSF silencing	KR	KNK	HSF silencing	KR	KNK		2	YD12020
1	28.9	31.2	7.6	27.8	44.1	21.6	13.5	29.9	2.6	22.4	31.4	33.6		75.641	0	22.3022	91.3043	0	0		3	YD1321
2	29.7	28.4	5.2	32.1	24.5	28.8	41.1	38.7	1.1	40.5	35.7	11.5		81.6901	23.676	10.2804	97.1576	11.8519	71.6049		4	RD1322
3	34.5	22.6	4.4	33.3	28.4	36.6	44.5	40.9	4.5	33.5	39.7	42.1		80.531	14.7147	0	88.9976	0	0		5	LR1392
4	44.2	37.1	6.6	41.1	42.2	44.5	28.9	31.4	3.2	31.1	27.9	18.7		82.2102	0	0	89.8089	10.2894	39.8714		6	RB1400
5	18.7	36.5	3.1	25.4	18.1	17.1	18.7	25.6	2.5	26.4	27.7	31.5		91.5068	28.7402	32.6772	90.2344	0	0
6	38.8	51.4	3.5	28.9	34.5	4.1	27.8	41.1	6.1	36.5	38.2	7.1		93.1907	0	85.8131	85.1582	0	80.5479
mean	32.4667	34.5333	5.06667	31.4333	31.9667	25.45	29.0833	34.6	3.33333	31.7333	33.4333	24.0833		84.1283			90.4435
SD	8.85227	9.85975	1.76371	5.53883	10.1893	14.414	12.1195	6.51276	1.74662	6.61292	5.1914	13.7545		6.79952			3.90622
P value	0.668	0.5567	<0,0001	/	0.8937	0.2179	0.439	0.1528	0.0001	/	0.4669	0.3604
Stat (/none)	ns	ns	****	/	ns	ns	ns	ns	***	/	ns	ns
P value	0.4432	/	0.0006	0.5567	0.8937	0.2179	0.1601	/	<0,0001	0.1528	0.293	0.1899
Stat (/Ctr siRNA)	ns	/	***	ns	ns	ns	ns	/	****	ns	ns	ns
2) Intracellular HSF-1 pS326 expression (% of positivity in activated Mem)
														. % of HSF-1 pS326 inhibition
	CD4 Mem						CD8 Mem							CD4 Mem			CD8 Mem
	elect.	Ctr siRNA	HSF-1 siRNA	none	KR	KNK	elect.	Ctr siRNA	HSF-1 siRNA	none	KR	KNK		HSF silencing	KR	PW	HSF silencing	KR	KNK
1	22.4	28.7	2.3	28.1	11.1	12.5	13.5	29.9	1.6	22.4	4.3	2.1		91.9861	60.4982	55.516	94.6488	80.8036	90.625
2	43.1	41.2	6.6	44.2	3.2	14.5	41.1	38.7	2.4	40.5	3.2	3.5		83.9806	92.7602	67.1946	93.7984	92.0988	91.358
3	28.9	33.5	1.1	21.2	6.9	3.5	44.5	40.9	6.6	33.5	4.8	3.2		96.7164	67.4528	83.4906	83.8631	85.6716	90.4478
4	36.4	31.5	3.4	28.9	7.8	6.6	28.9	31.4	3.4	31.1	11.4	12.4		89.2063	73.0104	77.1626	89.172	63.3441	60.1286
5	21.4	20.8	4.5	24.5	3.2	11.2	18.7	25.6	4.1	26.4	6.6	4.5		78.3654	86.9388	54.2857	83.9844	75	82.9545
6	33.5	28.1	2.1	31.1	4.5	7.8	27.8	41.1	2.5	36.5	10.8	6.5		92.5267	85.5305	74.9196	93.9173	70.411	82.1918
mean	30.95	30.6333	3.33333	29.6667	6.11667	9.35	29.0833	34.6	3.43333	31.7333	6.85	5.36667		88.7969	77.6985	68.7615	89.8973	77.8882	82.951
SD	8.39446	6.74497	1.98057	7.93339	3.09543	4.10012	12.1195	6.51276	1.77614	6.61292	3.47549	3.75109		6.61788	12.6205	11.9406	5.01711	10.4576	11.8929
P value	0.5964	0.7127	0.0002	/	0.0018	0.0004	0.439	0.1528	0.0001	/	0.0004	0.0003
Stat (/none)	ns	ns	***	/	**	***	ns	ns	***	/	***	***
P value	0.8791	/	0.0001	0.7127	0.0005	0.001	0.1601	/	0.0001	0.1528	0.0003	0.0003
Stat (/Ctr siRNA)	ns	/	***	ns	***	**	ns	/	***	ns	***	***
3) Intracellular HSP60 expression (% of positivity in activated Mem)
														. % of HSP60 inhibition
	CD4 Mem						CD8 Mem							CD4 Mem			CD8 Mem
	elect.	Ctr siRNA	HSF-1 siRNA	none	KR	KNK	elect.	Ctr siRNA	HSF-1 siRNA	none	KR	KNK		HSF silencing	KR	PW	HSF silencing	KR	KNK
1	33.5	44.1	6.6	41.1	4.5	12.1	41.1	31.4	3.2	33.6	15.2	21.1		85.034	89.0511	70.5596	89.8089	54.7619	37.2024
2	41.2	36.8	1.1	35.6	11.2	11	25.4	25.8	3.4	25.9	3.4	4.2		97.0109	68.5393	69.1011	86.8217	86.8726	83.7838
3	28.5	24.5	2.6	36.6	3.6	4.2	26.4	29.9	2.6	31.4	2.6	11.4		89.3878	90.1639	88.5246	91.3043	91.7197	63.6943
4	19.6	26.5	3.2	21.4	7.8	3.3	31.1	34.5	3.3	28.9	3.3	7.8		87.9245	63.5514	84.5794	90.4348	88.5813	73.0104
5	34.5	35.4	6.4	28.9	11.2	2.5	18.9	21.2	6.8	22.4	6.8	2.3		81.9209	61.2457	91.3495	67.9245	69.6429	89.7321
6	44.2	45.6	10.2	47.7	10.2	21.1	33	28.9	4.5	41.2	11.5	4.4		77.6316	78.6164	55.7652	84.4291	72.0874	89.3204
mean	33.5833	35.4833	5.01667	35.2167	8.08333	9.03333	29.3167	28.6167	3.96667	30.5667	7.13333	8.53333		86.4849	75.1946	76.6466	85.1206	77.2776	72.7906
SD	8.86508	8.71399	3.33971	9.20118	3.37427	7.18044	7.58879	4.62663	1.51877	6.54543	5.16591	6.94829		6.6725	12.6667	13.7856	8.80382	14.287	20.1515
P value	0.5404	0.9269	0.0002	/	0.0012	<0,0001	0.6077	0.4479	0.0003	/	0.0002	0.0011
Stat (/none)	ns	ns	***	/	**	****	ns	ns	***	/	***	**
P value	0.4688	/	0.0001	0.9269	0.0005	<0,0001	0.7567	/	0.0002	0.4479	0.0005	0.0004
Stat (/Ctr siRNA)	ns	/	***	ns	***	****	ns	/	***	ns	***	***
4) % of cell apoptosis (% of Annexin-V+ in activated Mem)
	CD4 Mem						CD8 Mem
	elect.	Ctr siRNA	HSF-1 siRNA	none	KR	KNK	elect.	Ctr siRNA	HSF-1 siRNA	none	KR	KNK
1	16.4	17.2	15.4	6.2	7.8	11.5	14.5	13.5	21.1	9.9	13.4	11.4
2	12.6	18.2	18.1	10.1	13.5	11.1	21.2	18.7	16.4	11.4	14.5	11
3	8.9	11.4	10.8	6.4	5.1	4.3	15.6	13.8	11.9	4.5	3.2	4.6
4	17.1	14.1	13.8	5.7	8.1	6.6	11.4	10.8	5.6	5.1	6.9	7.5
5	21.1	22	17.4	1.6	5.4	1.2	18.7	21.1	20.5	13.4	14.6	17.1
6	13	10.6	11.2	11.2	8.9	9.5	13.6	10.8	12.5	11.1	5.7	8.9
mean	14.85	15.5833	14.45	6.86667	8.13333	7.36667	15.8333	14.7833	14.6667	9.23333	9.71667	10.0833
SD	4.25241	4.36276	3.0736	3.43492	3.03886	4.08885	3.56352	4.23293	5.88172	3.61866	5.03643	4.24142
P value	0.039	0.0168	0.0025	/	0.2725	0.6666	0.0042	0.0014	0.0146	/	0.7379	0.3702
Stat (/none)	*	*	**	/	ns	ns	**	**	*	/	ns	ns
P value	0.3657	/	0.7667	0.0168	0.0089	0.0183	0.5821	/	0.7809	0.0014	0.0141	0.0049
Stat (/Ctr siRNA)	ns	/	ns	*	**	*	ns	/	ns	**	*	**

## Sheet: HSP60 Flow n3 effector
Methodology: PBMC; 24h-long TCR stimulation (± 1μg/mL anti-CD3 + 2 μg/mL anti-CD28 Abs with GolgiPlug/golgiStop).
1) Analyses on gated CD4 Mem
A. Proportion of IL-21-secreting cells
				1	YG1159
	NA	A		2	YD12020			Representative histograms
1	4.5	25.8		3	YD1321
2	2.6	44.5		4	RD1322
3	1.5	31.4		5	LR1392
4	7.6	42.6		6	RB1400
5	5.6	38.7
6	1.7	25.4		NA = non-activated
mean	3.91667	34.7333		A = activated
SD	2.41778	8.37894
B. Protein expressions in Mem CD4 T-cell subsets (% of positivity; similar conclusion with MFI values)
	HSF-1			HSF-1 pS326			HSP60
	Mem	IL-21neg Mem	IL-21+ Mem	Mem	IL-21neg Mem	IL-21+ Mem	Mem	IL-21neg Mem	IL-21+ Mem
1	31.5	32.4	28.8	28.7	19.7	54.6	41.1	30.6	71.2
2	41.5	38.2	45.6	33.5	28.7	39.6	35.6	18.9	56.4
3	28.9	27.7	31.5	31.4	17.6	61.5	36.6	36.6	36.5
4	17.5	13.9	22.4	19.8	7.6	36.1	21.4	6.8	41.1
5	41.5	47.9	41.4	37.5	22.3	61.5	28.9	18.4	45.6
6	45.2	44.7	46.8	41.2	36	56.2	47.7	40.6	68.5
mean	34.35	34.1333	36.0833	32.0167	21.9833	51.5833	35.2167	25.3167	53.2167
SD	10.4088	12.4217	9.94956	7.44618	9.72613	11.0492	9.20118	12.8116	14.501
P value	0.1909	0.46	/	0.0028	0.002	/	0.0068	0.0056	/
Stat (/IL-21+ cells)	ns	ns	/	**	**	/	**	**	/
		Mem vs IL21neg = ns			Mem vs IL21neg = 0,0026 (**)			Mem vs IL21neg = 0,0094 (**)
2) Analyses on gated CD8 Mem
A. Proportion of Perforin+Granzyme B+ cells (CTL subset)
	NA	A
1	1.5	21.5
2	11.6	31.9
3	3.2	28.4
4	4.5	16.8
5	9.6	31.2
6	7.8	18.9
mean	6.36667	24.7833
SD	3.92666	6.5426
B. HSP60 expression in Mem CD8 T-cells (% of positivity; similar conclusion with MFI values)
	HSF-1			HSF-1 pS326			HSP60
	Mem	other Mem*	CTL Mem**	Mem	other Mem*	CTL Mem**	Mem	other Mem*	CTL Mem**
1	31.5	30.9	33.6	26.4	21.1	45.6	27.5	22.5	45.7
2	51.6	56.6	45.1	41.5	27.4	71.5	17.9	14.3	25.6
3	28.7	29.6	26.5	31.2	24.6	47.8	33.6	23.2	59.8
4	16.4	14.8	24.5	11.6	8.5	26.9	39.8	32.8	74.3
5	29.7	24.3	41.5	28.7	21.5	44.5	47.2	46.7	48.2
6	45.6	48.4	33.5	37.8	32.1	62.4	16.8	13.4	31.4
mean	33.9167	34.1	34.1167	29.5333	22.5333	49.7833	30.4667	25.4833	47.5
SD	12.7033	15.5548	8.07822	10.454	7.99416	15.5164	12.0866	12.5608	17.9559
P value	0.9586	0.9975	/	0.0004	0.0007	/	0.0187	0.0162	/
Stat (/IL-21+ cells)	ns	ns	/	***	***	/	*	*	/
		Mem vs IL21neg = 0,9061			Mem vs IL21neg = 0,006 (**)			Mem vs IL21neg = 0,0158 (*)
*, single positivity or double negativity for perforin and granzyme B expression
**, double positivity for perforin and granzyme B co-expression

## Sheet: pZAP70 induction 
Methodology: PBMC; 30min- and 16h-long TCR triggering (± 1μg/mL anti-CD3 + 2μg/mL anti-CD28 Abs).
1. Total and pY319 ZAP70 in memory T-cells (at 30 minutes post-TcR)
													1	2824
a. % of ZAP70 pY319+ Mem							b. % of total ZAP70+ Mem						2	3281
													3	3282
													4	LK008
	CD4 Mem		CD8 Mem					CD4 Mem		CD8 Mem			5	LK009
	NA	A	NA	A				NA	A	NA	A		6	LK0012
1	3.8	32.9	4.8	57.9			1	60.1	58.2	55	56.2
2	4.8	18.7	2.7	31.7			2	88	85.3	40.1	29.5
3	2.1	37.2	3.9	42.1			3	68.3	70.8	55.6	21.3
4	3.4	42	4.8	42.4			4	21.1	21.8	35.3	35.2
5	2.1	15.4	2	34			5	2.6	4.5	11.7	8.9
6	4.9	21.1	4.1	54.7			6	12.4	15.5	14.4	12.4
Mean	3.51667	27.8833	3.71667	43.8			Mean	42.0833	42.6833	35.35	27.25
SD	1.23841	10.9309	1.14091	10.6294			SD	34.6427	33.1074	19.0629	17.3148
P value	0.0007	/	0.0002	/			P value	0.5664	/	0.4851	/
Stat (/A)	***	/	***	/			Stat (/A)	ns	/	ns	/
c. Normalized % of pZAP70+ Mem (normalization with total ZAP70 expression)
	CD4 Mem		CD8 Mem
	NA	A	NA	A
1	4.22926	35.4589	4.8	79.2303
2	4.95193	18.7	3.67017	31.7
3	2.1	38.5616	10.1803	42.1
4	3.4	43.3934	4.81364	42.4
5	2.1	26.6538	2.62921	34
6	4.9	26.375	4.76129	54.7
Mean	3.61353	31.5238	5.14243	47.355
SD	1.3002	9.17147	2.61665	17.5817
P value	0.0009	/	0.0023	/
Stat (/A)	***	/	**	/
d. Fold increases of normalized ZAP70 expression at 30 minutes post-activation
	CD4 Mem	CD8 Mem
1	8.38418	16.5063
2	3.7763	8.6372
3	18.3627	4.13545
4	12.7628	8.80831
5	12.6923	12.9316
6	5.38265	11.4885
Mean	10.2268	10.4179
SD	5.42535	4.23709
2. HSP60 in memory T-cells (at 16 hours post-TcR)
a. % of HSP60+ Mem						b. Fold increases of HSP60 in Mem at 16 hours of T-cell activation
	CD4 Mem		CD8 Mem
	NA	A	NA	A			CD4 Mem	CD8 Mem
1	6.7	50.8	4.7	52.3		1	7.58209	11.1277
2	5.9	26.9	3.5	32		2	4.55932	9.14286
3	5.1	59.4	6.9	44.8		3	11.6471	6.49275
4	2.8	39.5	7.9	77.1		4	14.1071	9.75949
5	5.9	51.2	6	64.7		5	8.67797	10.7833
6	5.7	23.2	3.1	38.6		6	4.07018	12.4516
Mean	5.35	41.8333	5.35	51.5833		Mean	8.44063	9.95962
SD	1.35019	14.5077	1.90971	16.8627		SD	3.93318	2.04837
P value	0.0016	/	0.0007	/
Stat (/A)	**	/	***	/
3. Correlation between fold increases of ZAP70 pY319 and HSP60 expression in Mem
	HSP60	pZAP70
	7.58209	8.38418
	4.55932	3.7763
	11.6471	18.3627
	14.1071	12.7628
	8.67797	12.6923
	4.07018	5.38265
	11.1277	16.5063
	9.14286	8.6372
	6.49275	4.13545
	9.75949	8.80831
	10.7833	12.9316
	12.4516	11.4885
				P = 0,0021 (**)
				r = 0,7921
4. Determination of % of CD4 and CD8 Mem on total PBMCs
	CD4 Mem		CD8 Mem
	NA	A	NA	A
1	12.1	11	3.5	3
2	22	25	17	14.7
3	17	20	5.5	5.5
4	13.6	14	13.4	13.8
5	23	22.6	8.7	8.3
6	12.2	14	4	4.2

## Sheet: HSP60 (mito extraction) 
Methodology: Mitochondrial extraction on around 20.106purified Mem T-cells; 24h-long TCR stimulation (+ 1μg/mL anti-CD3 + 2 μg/mL anti-CD28 Abs ).
Western Blot analyses on extracted mitochondria (M) versus cytosol fraction (C ) - 12 MAY 2020
1) densitometric values
	Mito. enrichment		Mito. contamination
	CPT2		LAMP1 (lysosomal protein)		PMP70 (peroximal protein)		HSP60			1	YD1321
	M	C	M	C	M	C	M	C		2	RD1322
1	24654	845	2072	28567	778	11245	38955	5142		3	LR1392
2	34521	2245	2456	32122	974	9965	44523	5421
3	12568	726	1887	11546	451	14563	46588	13245			Representative blots
(Densitometry values determined with ImageQuant)
2) Relative protein expression (when considering that M + C = 100% expression)
	Mito. enrichment		Mito. contamination
	CPT2		LAMP1 (lysosomal protein)		PMP70 (peroximal protein)		HSP60
	M	C	M	C	M	C	M	C
1	96.6861	3.31386	6.76262	93.2374	6.47093	93.5291	88.3393	11.6607
2	93.8938	6.10619	7.10278	92.8972	8.90392	91.0961	89.1458	10.8542
3	94.5389	5.46111	14.0475	85.9525	3.00386	96.9961	77.8634	22.1366
mean	95.0396	4.96038	9.3043	90.6957	6.12624	93.8738	85.1162	14.8838
SD	1.46196	1.46196	4.11125	4.11125	2.96509	2.96509	6.29404	6.29404

## Sheet: Glutaminolytic enzymes
A) Purified Mem CD4
Methodology: ± 24h-long electroporation of purified Mem CD4 Mem with Ctr or HSP60 siRNA or not (24 hours; 5.106c/transf. 1uM siRNAs); then 24h-long TCR stimulation (± 1μg/mL anti-CD3 + 2 μg/mL anti-CD28 Abs ).
1) Determination HSP60 inhibition by flow at 16 hour post-activation (0.5*106)
	NA	A
		No elect	Ctr siRNA	HSP60 siRNA	Elect	% inh. (/ctr)
1	3.1	48.2	38.7	4.9	44.5	87.3385		1	YG1159
2	4.2	39.8	31.6	4.4	38.5	86.0759		2	YD12020
3	8.9	29.8	33.6	3.2	26.4	90.4762		3	YD1321
4	3.9	44.5	35.8	11.2	41.5	68.7151		4	RD1322
5	2.7	21.5	34.5	1.2	22.3	96.5217		5	LR1392
6	1.2	28.7	21.1	3.4	35.6	83.8863		6	RB1400
mean	4	35.4167	32.55	4.71667	34.8	85.5023
SD	2.62298	10.3486	6.08761	3.42252	8.71917	9.31977		NA = non-activated
P value	/	0.0005	<0,0001	0.7009	0.0003			A = activated
Stat (NA)	/	***	****	ns	***
P value	<0,0001	0.7431	/	<0,0001	0.8745
Stat (/Ctr siRNA)	****	ns	/	****	ns
2) Apoptosis levels by flow (Annexin-V) at 16 hour post-activation (0.5*106)
	NA	A
		No elect	Ctr siRNA	HSP60 siRNA	Elect
1	4.7	6.2	18.7	12.4	26.5
2	8.7	3.2	18.7	15.7	15.6
3	4.2	6.7	15.9	17.4	19.8
4	3.8	8.9	16.5	22.1	18.7
5	6.8	4.5	18.7	10.1	21.5
6	11.2	7.8	11.5	10.4	11.4
mean	6.56667	6.21667	16.6667	14.6833	18.9167
SD	2.9262	2.09706	2.81827	4.64733	5.14798
P value	/	0.8396	0.0042	0.0335	0.1465
Stat (NA)	/	ns	**	*	ns
P value	0.0042	0.0068	/	0.8581	0.6362
Stat (/Ctr siRNA)	**	**	/	ns	ns
3) Metabolic enzymes (by Western-blotting) at 16 hours post-activation (lysates of 2*106)
a. Raw data
	GDH-1					GLS					ASCT2
	NA	A				NA	A				NA	A
		No elect	Ctr siRNA	HSP60 siRNA	Elect		No elect	Ctr siRNA	HSP60 siRNA	Elect		No elect	Ctr siRNA	HSP60 siRNA	Elect
1	2886	19652	23451	11245	18752	7321	21541	33217	6235	32256	14563	15421	14725	10524	11250
2	4215	18525	17763	2845	25412	886	11256	9856	1245	11241	9452	9852	14200	11450	13252
3	3662	7726	8521	3692	8751	1321	21453	22566	889	18754	14520	8885	10254	13250	8895
4	3286	24488	21326	8266	22887	1542	13465	14563	1332	15722	8962	11526	12450	10447	9995
5	1158	13542	14556	1624	15566	1245	7256	8456	3245	9985	9652	8852	14205	12005	10852
6	4879	6887	7112	3585	7002	4512	12453	7722	5512	8955	10562	12240	7751	9205	11809
mean	3347.67	15136.7	15454.8	5209.5	16395	2804.5	14570.7	16063.3	3076.33	16152.2	11285.2	11129.3	12264.2	11146.8	11008.8
SD	1281.22	6997.63	6666.72	3719.08	7434.44	2577.66	5764.55	10047.5	2328.91	8720.56	2575.12	2516.51	2757.32	1407.13	1500.06
b-actin						b-actin
NA	A					NA	A
	No elect	Ctr siRNA	HSP60 siRNA	Elect			No elect	Ctr siRNA	HSP60 siRNA	Elect
80251	70526	66542	69982	51426		1	1.13789	1.20602	1.14674	1.56051
112596	136542	174452	145233	188522		1.67432	1.38069	1.08065	1.29807	1
72698	66541	61254	88645	69833		1.21936	1.33219	1.44717	1	1.26939
63116	55776	59886	58666	58552		1	1.1316	1.05394	1.07585	1.07795
61423	86523	82545	71254	77852		1.34388	1	1	1.15846	1.06028
54212	66425	71528	44635	66982		1.31941	1.07682	1	1.60251	1.06787
74049.3	80388.8	86034.5	79735.8	85527.8		1.2595	1.17653	1.1313	1.2136	1.17267
20969.6	29259.6	44086.4	35248.7	51278.9		0.252618	0.148678	0.172271	0.214707	0.210798
b. Normalized data
	GDH-1					GLS					ASCT2
	NA	A				NA	A				NA	A
		No elect	Ctr siRNA	HSP60 siRNA	Elect		No elect	Ctr siRNA	HSP60 siRNA	Elect		No elect	Ctr siRNA	HSP60 siRNA	Elect
1	2886	17270.5	19444.9	9806.08	12016.6	7321	24511.3	40060.4	7149.91	50335.9	14563	17547.4	17758.6	12068.3	17555.8
2	2517.44	13417.2	16437.3	2191.72	25412	1483.45	15541	10650.9	1616.09	11241	15825.7	13602.5	15345.3	14862.9	13252
3	3003.22	5799.49	5888.04	3692	6893.89	1610.77	28579.4	32656.9	889	23806.1	17705.1	11836.5	14839.3	13250	11291.2
4	3286	21640.2	20234.6	7683.2	21232	1542	15237	15348.5	1433.04	16947.5	8962	13042.8	13121.5	11239.4	10774.1
5	861.686	13542	14556	1401.86	14681	1673.13	7256	8456	3759.21	10586.9	12971.1	8852	14205	13907.3	11506.2
6	3697.86	6395.66	7112	2237.12	6556.98	5953.19	13409.7	7722	8833.03	9562.77	13935.6	13180.3	7751	14751.1	12610.5
mean	2708.7	13010.8	13945.5	4502	14465.4	3263.92	17422.4	19149.1	3946.71	20413.4	13993.8	13010.3	13836.8	13346.5	12831.6
SD	987.717	6145.28	6131.85	3434.74	7635.83	2649.18	7778.24	13793.7	3324.81	15603.3	2960.47	2815.52	3356.95	1460.8	2486.22
c. Relative protein expression (%)
	GDH-1					GLS					ASCT2
	NA	A				NA	A				NA	A				% inhib. (/Ctr)
		No elect	Ctr siRNA	HSP60 siRNA	Elect		No elect	Ctr siRNA	HSP60 siRNA	Elect		No elect	Ctr siRNA	HSP60 siRNA	Elect	GDH-1	GLS
1	14.8419	88.8176	100	50.43	61.7978	14.5443	48.6955	79.586	14.2044	100	82.0051	98.8107	100	67.9571	98.8577	49.57	82.1522
2	9.90649	52.7987	64.6832	8.62475	100	9.54537	100	68.5341	10.3989	72.3311	100	85.9523	96.9642	93.916	83.7372	86.6662	84.8267
3	43.5635	84.1251	85.4096	53.5547	100	4.93242	87.5142	100	2.72225	72.8976	100	66.8535	83.8136	74.8372	63.7736	37.2966	97.2778
4	15.1847	100	93.5048	35.5043	98.1138	9.09869	89.9069	90.5648	8.45574	100	68.3001	99.4002	100	85.6566	82.1102	62.0294	90.6633
5	5.86939	92.2416	99.1485	9.54879	100	15.8037	68.5375	79.8722	35.5081	100	91.3137	62.3161	100	97.9045	81.0008	90.3692	55.5439
6	51.9946	89.9278	100	31.4555	92.1961	44.3947	100	57.5853	65.8705	71.3124	94.4719	89.3514	52.5452	100	85.4883	68.5445	0
mean	23.5601	84.6518	90.4577	31.5197	92.0179	16.3865	82.4423	79.3571	22.86	86.0902	89.3485	83.7807	88.8872	86.7119	82.4946	65.746	68.4106
SD	19.2572	16.4515	13.8328	19.318	15.1102	14.278	20.1503	15.1209	23.8876	15.2459	12.2799	15.8296	18.8796	13.0201	11.2349	20.6719	36.4208
P value	/	0.0013	0.0006	0.3556	0.0008	/	0.0007	0.0026	0.2087	0.0008	/
Stat (NA)	/	**	***	ns	***	/	***	**	ns	***	/
P value	0.0006	0.1041	/	0.0007	0.8819	0.0026	0.7993	/	0.0131	0.3956			/
Stat (/Ctr siRNA)	***	ns	/	***	ns	**	ns	/	*	ns			/
4) Correlation HSP60 and enzyme expression (%) (under activation)
		HSP60 (%)	GDH-1 (%)	GLS (%)
1	elect.	48.2	88.8176	48.6955
2		37.5	52.7987	100
3		29.8	84.1251	87.5142
4		44.5	100	89.9069
5		21.5	92.2416	68.5375
6		38.7	89.9278	100
7	Ctr siRNA	38.7	100	79.586	22.1444
8		28.7	64.6832	68.5341	26.8652
9		33.6	85.4096	100	28.6512
10		35.8	93.5048	90.5648	18.5611
11		34.5	99.1485	79.8722	21.5199
12		41.1	100	57.5853	26.9642
13	HSP60 siRNA	4.9	50.43	14.2044	10.1519
14		3.2	8.62475	10.3989	18.1965
15		4.4	53.5547	2.72225	22.1652
16		11.2	35.5043	8.45574	11.9652
17		1.2	9.54879	35.5081	11.5289
18		3.4	31.4555	65.8705	10.1596
19	no elect.	44.5	61.7978	100	26.6517
20		38.5	100	72.3311	24.1562
21		26.4	100	72.8976	22.1645
22		41.5	98.1138	100	23.6652
23		22.3	100	100	27.1466
24		35.6	92.1961	71.3124	26.6512
			r = 0.7686	r = 0.7210
			p<0.0001 (****)	p<0.0001 (****)
5) Determination intracellular glutamine/glutamate (Glutamate assay; Bioluminescence kit; 3*106)
(a) Glutamate concentration (mM)
	NA	A						. Ratio glutamate/glutamine
		elect.	Ctr siRNA	HSP60 siRNA	none
1	13.5165	27.6517	22.1444	10.1519	26.6517			NA	A
2	22.1561	24.6515	26.8652	18.1965	24.1562				elect.	Ctr siRNA	HSP60 siRNA	none	FD
3	18.6498	28.5617	28.6512	22.1652	22.1645			0.899587	1.28528	1.82085	0.503437	1.90844	3.61684
4	17.6685	17.652	18.5611	11.9652	23.6652			1.41558	1.68655	1.2408	0.859739	1.32981	1.44322
5	19.5642	26.5642	21.5199	11.5289	27.1466			1.12246	1.66112	1.88928	0.917236	1.33399	2.05975
6	20.562	23.1265	26.9642	10.1596	26.6512			1.18064	1.09198	1.11467	0.740805	1.13384	1.50467
mean	18.6862	24.7013	24.1177	14.0279	25.0725			0.888252	1.54761	1.15378	0.636372	1.6487	1.81306
SD	2.96959	3.98127	3.94263	4.98155	2.02803			1.19761	1.04335	1.24744	0.451236	1.0611	2.76449
P value	/	0.04	0.0142	0.1055	0.0099		mean	1.11735	1.38598	1.41114	0.684804	1.40265	2.20034
Stat (NA)	/	*	*	ns	**		SD	0.199659	0.285007	0.348259	0.188445	0.321028	0.842814
P value	0.0142	0.7258	/	0.0048	0.6559		P value	/	0.1030	0.1732	0.0421	0.2099
Stat (/Ctr siRNA)	*	ns	/	**	ns		Stat (NA)	/	ns	ns	*	ns
				p value (HSP vs elect) = 0,0039 (**)			P value	0.0421	0.0004	0.0051	/	0.0076
							Stat (/HSP60 siRNA)	*	***	**	/	**
(b) Glutamine concentration (mM)
	NA	A
		elect.	Ctr siRNA	HSP60 siRNA	none
1	15.0252	21.5142	12.1616	20.1652	13.9652
2	15.6517	14.6165	21.6516	21.1652	18.1652
3	16.6152	17.1942	15.1652	24.1652	16.6152
4	14.9652	16.1652	16.6517	16.1516	20.8717
5	22.0255	17.1647	18.6516	18.1165	16.4655
6	17.1692	22.1657	21.6157	22.5152	25.1165
mean	16.9086	18.1367	17.6495	20.3798	18.5332
SD	2.65481	3.02495	3.74262	2.91726	3.94374
P value	/	0.2312	0.2106	0.0439	0.1476
Stat (NA)	/	ns	ns	*	ns
P value	0.2106	0.2452	/	0.3848	0.5807
Stat (/Ctr siRNA)	ns	ns	/	ns	ns
4) Correlation HSP60 and glutamate concentrations (under activation)								. Correlation GLS versus glutamate in activated CD4 Mem
		HSP60 (%)	glutamate (uM)					GLS protein levels	glutamate
1	elect.	48.2	27.6517	48.2			no elect.	100	26.6517
2		37.5	24.6515	37.5				72.3311	24.1562
3		29.8	28.5617	29.8				72.8976	22.1645
4		44.5	17.652	44.5				100	23.6652
5		21.5	26.5642	21.5				100	27.1466
6		38.7	23.1265	38.7				71.3124	26.6512
7	Ctr siRNA	38.7	22.1444	38.7			Ctr siRNA	79.586	22.1444
8		28.7	26.8652	28.7				68.5341	26.8652
9		33.6	28.6512	33.6				100	28.6512
10		35.8	18.5611	35.8				90.5648	18.5611
11		34.5	21.5199	34.5				79.8722	21.5199
12		41.1	26.9642	41.1				57.5853	26.9642
13	HSP60 siRNA	4.9	10.1519	4.9			HSP60 siRNA	14.2044	10.1519
14		3.2	18.1965	3.2				10.3989	18.1965
15		4.4	22.1652	4.4				2.72225	22.1652
16		11.2	11.9652	11.2				8.45574	11.9652
17		1.2	17.4652	1.2				35.5081	11.5289
18		3.4	10.1596	3.4				65.8705	10.1596
19	no elect.	44.5	26.6517	44.5					r = 0.6047
20		38.5	24.1562	38.5					p=0.0079 (**)
21		26.4	22.1645	26.4
22		41.5	23.6652	41.5
23		22.3	27.1466	22.3
24		35.6	26.6512	35.6
			r = 0.6199
			p=0.0012 (**)

## Sheet: FAO enzymes and transporters
A) Purified Mem CD8
Methodology: ± 24h-long electroporation of purified Mem CD8 Mem with Ctr or HSP60 siRNA or not (24 hours; 5.106c/transf. 1uM siRNAs); then 24h-long TCR stimulation (± 1μg/mL anti-CD3 + 2μg/mL anti-CD28 Abs ).
1) Determination HSP60 inhibition by flow at 16 hour post-activation (0.5*106)
	HSP60
	NA	A
		No elect	Ctr siRNA	HSP60 siRNA	Elect	% inh. (/ctr)
1	2.3	31.5	33.5	2	35.4	94.0299		1	YG1159
2	1.8	22.5	26.5	1.6	24.5	93.9623		2	YD12020
3	2.6	29.1	36.7	4.5	31.2	87.7384		3	YD1321
4	4.3	25.6	33.5	12.4	28.9	62.9851		4	RD1322
5	1.6	41.2	38.9	5.6	31.2	85.6041		5	LR1392
6	0.8	22.5	21.8	6.3	22.6	71.1009		6	RB1400
mean	2.23333	28.7333	31.8167	5.4	28.9667	82.5701
SD	1.18771	7.08143	6.45428	3.91561	4.72976	12.7447		NA = non-activated
P value	/	0.0003	<0,0001	0.0672	<0,0001			A = activated
Stat (NA)	/	***	****	ns	****
P value	<0,0001	0.1909	/	0.0003	0.1307
Stat (/Ctr siRNA)	****	ns	/	***	ns
				P(/elect.)= 0,0077 (**)
				P(/none)= 0,0038 (**)
2) Apoptosis levels by flow (Annexin-V) at 16 hour post-activation (0.5*106)
	HSP60
	NA	A
		No elect	Ctr siRNA	HSP60 siRNA	Elect
1	8.7	4.5	21.1	15.7	12.3
2	5.6	6.6	15.1	11.3	16.7
3	6.8	6.7	18.9	23.2	22.1
4	10.5	11.5	15.1	12.4	15.6
5	2.8	6.2	16.2	12.5	14.5
6	6.8	4.5	13.7	3.2	8.9
mean	6.86667	6.66667	16.6833	13.05	15.0167
SD	2.63489	2.56801	2.77735	6.49392	4.4364
P value	/	0.015	0.1058	0.6542	0.2282
Stat (NA)	/	*	ns	ns	ns
P value	0.001	0.0023	/	0.1215	0.4026
Stat (/Ctr siRNA)	***	**	/	ns	ns
3) Metabolic enzymes (by Western-blotting) at 16 hours post-activation (lysates of 4*106)
a. Raw data
	CPT1A					CPT2					ECH1					ECHS1
	NA	A				NA	A				NA	A				NA	A
		No elect	Ctr siRNA	HSP60 siRNA	Elect		No elect	Ctr siRNA	HSP60 siRNA	Elect		No elect	Ctr siRNA	HSP60 siRNA	Elect		No elect	Ctr siRNA	HSP60 siRNA	Elect
1	6658	8946	9986	10445	6532	1024	11124	8457	1222	10141	442	5432	4489	326	6521	562	2254	3212	885	1758
2	2565	13225	10556	5562	12451	788	4523	5003	985	5542	824	2215	2145	1174	2535	562	5126	4458	1124	3124
3	8452	9952	11245	9562	10452	4445	7895	7700	3145	6589	653	4482	3351	552	2887	890	6112	4999	1244	6852
4	4124	6895	13224	11668	15422	3141	6642	8889	2806	6122	256	3005	2586	338	3225	253	3252	4752	204	4995
5	6532	6653	7852	8145	7112	2245	8952	10455	3362	7542	856	1587	2556	952	1425	1245	2889	3054	2000	3665
6	2532	8953	10253	4122	6542	2144	8845	6321	1035	9856	1211	1552	1432	1124	2123	466	6005	4888	1288	5041
mean	5143.83	9104	10519.3	8250.67	9751.83	2297.83	7996.83	7804.17	2092.5	7632	707	3045.5	2759.83	744.333	3119.33	663	4273	4227.17	1124.17	4239.17
SD	2436.22	2393.18	1750.04	2915.44	3676.02	1360.14	2250.53	1933.24	1125.26	1948.61	336.585	1600.5	1053.8	387.037	1779.96	351.444	1681.88	868.107	585.183	1775.98
	HADH					VLCAD					MCAD
	NA	A				NA	A				NA	A
		No elect	Ctr siRNA	HSP60 siRNA	Elect		No elect	Ctr siRNA	HSP60 siRNA	Elect		No elect	Ctr siRNA	HSP60 siRNA	Elect
1	711	2452	3088	811	2111	665	3663	3542	325	5558	665	2055	3121	1542	4112
2	452	5642	3339	561	6005	772	5112	4487	852	3212	842	1245	1335	992	1662
3	669	2482	1009	1774	2044	1245	2656	3222	1332	2854	1233	4321	4489	1335	3212
4	1109	3661	3544	1223	4991	2269	7388	7244	432	6429	512	3852	2996	885	4521
5	1542	1985	2005	335	1962	235	6523	3699	288	4669	321	6542	7882	220	5122
6	335	2005	3111	499	1654	599	5479	8852	725	6677	905	805	992	1211	778
mean	803	3037.83	2682.67	867.167	3127.83	964.167	5136.83	5174.33	659	4899.83	746.333	3136.67	3469.17	1030.83	3234.5
SD	449.088	1414.03	977.837	541.222	1870.27	717.345	1756.91	2320.94	398.813	1613.53	320.502	2176.96	2511.94	461.843	1702.67
b-actin						b-actin
NA	A					NA	A
	No elect	Ctr siRNA	HSP60 siRNA	Elect			No elect	Ctr siRNA	HSP60 siRNA	Elect
87522	92554	86251	85123	92451		1.02818	1.0873	1.01325	1	1.08609
75265	95351	84523	92451	100211		1	1.26687	1.12301	1.22834	1.33144
85233	75621	91245	85412	78542		1.12711	1	1.20661	1.12947	1.03863
88670	90110	98044	99788	98044		1	1.01624	1.10572	1.12539	1.10572
101255	88751	89652	115422	99877		1.14089	1	1.01015	1.30051	1.12536
77852	74896	77552	76452	69782		1.11565	1.07329	1.11135	1.09558	1
85966.2	86213.8	87877.8	92441.3	89817.8		1.06864	1.07395	1.09501	1.14655	1.11454
9212.73	8781.85	6904.5	13716.5	12746.7		0.066193	0.101651	0.0741688	0.10508	0.115701
b. Normalized data
	CPT1A					CPT2					ECH1					ECHS1
	NA	A				NA	A				NA	A				NA	A
		No elect	Ctr siRNA	HSP60 siRNA	Elect		No elect	Ctr siRNA	HSP60 siRNA	Elect		No elect	Ctr siRNA	HSP60 siRNA	Elect		No elect	Ctr siRNA	HSP60 siRNA	Elect
1	6845.64	9726.96	10118.3	10445	7094.32	1052.86	12095.1	8569.07	1222	11014	454.457	5906.2	4548.49	326	7082.37	577.839	2450.77	3254.56	885	1909.34
2	2565	16754.4	11854.4	6832.03	16577.8	788	5730.05	5618.4	1209.91	7378.85	824	2806.12	2408.85	1442.07	3375.21	562	6493.98	5006.36	1380.65	4159.43
3	9526.31	9952	13568.3	10800	10855.7	5009.99	7895	9290.89	3552.2	6843.51	736.001	4482	4043.35	623.47	2998.52	1003.13	6112	6031.84	1405.07	7116.67
4	4124	7006.97	14622	13131	17052.4	3141	6749.87	9828.73	3157.83	6769.2	256	3053.8	2859.39	380.381	3565.94	253	3304.81	5254.37	229.579	5523.06
5	7452.28	6653	7931.71	10592.7	8003.57	2561.29	8952	10561.1	4372.33	8487.48	976.601	1587	2581.95	1238.09	1603.64	1420.41	2889	3085	2601.03	4124.45
6	2824.82	9609.12	11394.6	4515.99	6542	2391.94	9493.21	7024.82	1133.93	9856	1351.05	1665.74	1591.45	1231.44	2123	519.891	6445.08	5432.26	1411.11	5041
mean	5556.34	9950.4	11581.6	9386.13	11021	2490.85	8485.87	8482.17	2441.37	8391.51	766.351	3250.14	3005.58	873.575	3458.11	722.71	4615.94	4677.4	1318.74	4645.66
SD	2809.93	3633.09	2398.47	3125.44	4730.07	1533.04	2245.7	1850.51	1427.49	1736.96	386.796	1678.34	1096.74	487.802	1928.04	418.089	1923.55	1217.01	779.55	1733.64
	HADH					VLCAD					MCAD
	NA	A				NA	A				NA	A
		No elect	Ctr siRNA	HSP60 siRNA	Elect		No elect	Ctr siRNA	HSP60 siRNA	Elect		No elect	Ctr siRNA	HSP60 siRNA	Elect
1	731.038	2666.05	3128.92	811	2292.73	683.742	3982.77	3588.94	325	6036.47	683.742	2234.4	3162.36	1542	4465.99
2	452	7147.68	3749.71	689.099	7995.31	772	6476.24	5038.93	1046.55	4276.59	842	1577.25	1499.21	1218.51	2212.86
3	754.035	2482	1217.47	1003.64	2122.95	1403.25	2656	3887.7	1504.46	2964.24	1389.72	4321	5416.47	1507.85	3336.07
4	1109	3720.45	3918.66	1376.35	5518.64	2269	7507.98	8009.82	486.167	7108.66	512	3914.56	3312.73	995.967	4998.95
5	1759.25	1985	2025.35	435.672	2207.96	268.109	6523	3736.55	374.548	5254.32	366.225	6542	7962.02	286.113	5764.1
6	373.741	2151.94	3457.4	546.696	1654	668.272	5880.53	9837.64	794.298	6677	1009.66	863.995	1102.46	1326.75	778
mean	863.177	3358.85	2916.25	810.409	3631.93	1010.73	5504.42	5683.26	755.17	5386.21	800.558	3242.2	3742.54	1146.2	3592.66
SD	510.169	1953.4	1069.31	341.266	2553.79	716.937	1820.25	2626.28	458.29	1560.15	368.27	2095.14	2574.1	466.389	1862.66
c. Relative protein expression (%)
	CPT1A					CPT2					ECH1					ECHS1
	NA	A				NA	A				NA	A				NA	A				% inhib. (/Ctr)
		No elect	Ctr siRNA	HSP60 siRNA	Elect		No elect	Ctr siRNA	HSP60 siRNA	Elect		No elect	Ctr siRNA	HSP60 siRNA	Elect		No elect	Ctr siRNA	HSP60 siRNA	Elect	CPT1A	CPT2	ECH1	ECHS1
1	65.5399	93.1255	96.8725	100	67.9207	8.70484	100	70.8475	10.1033	91.0618	6.41619	83.3858	64.2172	4.60259	100	17.7547	75.3025	100	27.1926	58.6666	0	85.7394	92.8328	72.8074
2	15.3094	100	70.7542	40.7775	98.9459	10.6792	77.6551	76.1419	16.3971	100	24.4133	83.1392	71.3689	42.7254	100	8.65417	100	77.0923	21.2605	64.0505	42.3674	78.4651	40.1344	72.422
3	70.2101	73.3474	100	79.5976	80.008	53.9237	84.9757	100	38.2331	73.6583	16.4213	100	90.213	13.9105	66.9013	14.0954	85.8829	84.7565	19.7433	100	20.4024	61.7669	84.5804	76.7058
4	24.1843	81.0908	85.7475	77.0039	100	31.9573	68.6749	100	32.1286	68.8716	7.17903	85.638	80.186	10.667	100	4.58079	68.9	90.1351	4.15673	100	10.197	67.8714	86.6971	95.3883
5	40.353	62.8074	74.8791	100	75.5575	24.2521	84.7636	100	41.4002	80.3652	37.8242	61.4652	100	47.9518	62.1097	34.4387	70.0457	74.7979	63.0637	100	0	58.5998	52.0482	15.688
6	24.7908	84.3305	100	39.6328	57.4132	24.2689	96.3191	71.2746	11.505	100	63.6386	78.4616	74.9623	58.0045	100	8.06648	100	84.2854	21.8944	78.2147	60.3672	83.8583	22.6217	74.0235
mean	40.0646	82.4503	88.0422	72.8353	79.9742	25.631	85.3981	86.3773	24.9612	85.6595	25.9821	82.015	80.1579	29.6436	88.1685	14.5984	83.3552	85.1779	26.2185	83.4886	22.2223	72.7168	63.1524	67.8392
SD	23.0483	13.3869	12.972	27.089	16.9396	16.4579	11.599	15.0384	13.9494	13.3744	21.8563	12.4471	13.0626	22.5626	18.3918	10.7908	14.2227	9.14728	19.6491	19.1816	24.4804	11.5709	28.9493	26.9861
P value	/	0.0177	0.0015	0.0107	0.0329	/	0.0013	<0,0001	0.8814	0.0031	/	0.0058	0.0023	0.3652	0.0036	/	0.0005	0.0001	0.034	0.0004
Stat (NA)	/	*	**	*	*	/	**	****	ns	**	/	**	**	ns	**	/	***	***	*	***
P value	0.0015	0.5014	/	0.2592	0.497	<0,0001	0.9402	/	<0,0001	0.9698	0.0023	0.8339	/	0.0032	0.5513	0.0001	0.8239	/	0.0023	0.8699
Stat (/Ctr siRNA)	**	ns	/	ns	ns	****	ns	/	****	ns	**	ns	/	**	ns	***	ns	/	**	ns
									p(/elect) = 0,0013(**)					p(/elect) = 0,0098(**)					p(/elect) = 0,0035(**)
									p(/none) = 0,0025(**)					p(/none) = 0,0052(**)					p(/none) = 0,0028(**)
	HADH					VLCAD					MCAD
	NA	A				NA	A				NA	A				% inhib. (/Ctr)
		elect.	Ctr siRNA	HSP60 siRNA	none		elect.	Ctr siRNA	HSP60 siRNA	none		elect.	Ctr siRNA	HSP60 siRNA	none	HADH	VLCAD	MCAD
1	23.3639	85.2068	100	25.9195	73.2754	11.3268	65.9784	59.4542	5.38394	100	15.31	50.0314	70.8098	34.5276	100	74.0805	90.9444	51.2389
2	5.65331	89.3984	46.8989	8.61879	100	11.9205	100	77.8063	16.1598	66.0351	38.0504	81.2768	67.7501	25.0652	100	81.6226	79.2308	63.0035
3	30.3801	100	49.0519	40.411	85.534	36.0946	78.3181	100	38.698	96.2467	25.6574	79.7752	100	27.8382	61.5912	17.616	61.302	72.1618
4	20.0955	67.4162	71.0078	24.94	100	28.3277	93.7347	100	6.06964	88.7493	10.2422	78.3076	66.2685	19.9235	100	64.8771	93.9304	69.9352
5	79.6776	89.902	91.7297	19.7319	100	34.1102	100	87.2827	5.74196	80.5506	4.59965	82.1651	100	3.59348	72.395	78.4891	93.4214	96.4065
6	10.8099	62.2415	100	15.8123	47.8394	6.79301	59.7758	100	8.07407	67.872	76.1001	65.1211	83.0944	100	58.6395	84.1877	91.9259	11.2
mean	28.3301	82.3608	76.4481	22.5722	84.4415	21.4288	82.9678	87.4239	13.3546	83.2423	28.3266	72.7795	81.3205	35.158	82.1043	66.8122	85.1258	60.6576
SD	26.6625	14.5173	24.4794	10.8027	20.937	12.8854	17.5741	16.4274	13.0583	14.2818	26.2428	12.7744	15.6345	33.4327	20.1317	25.0378	12.8745	28.4136
P value	/	0.0033	0.0122	0.6173	0.004	/	0.0002	0.0002	0.2165	0.0001	/	0.0178	0.009	0.2753	0.0212
Stat (NA)	/	**	*	ns	**	/	***	***	ns	***	/	*	**	ns	*
P value	0.0122	0.6903	/	0.0055	0.6478	0.0002	0.6578	/	0.0001	0.6866	0.009	0.2614	/	0.0314	0.9584
Stat (/Ctr siRNA)	*	ns	/	**	ns	***	ns	/	***	ns	**	ns	/	*	ns
				p(/elect) = 0,0002(***)					p(/elect) = 0,0006(***)					p(/elect) = 0,0745(ns)
				p(/none) = 0,0013(**)					p(/none) = 0,0002(***)					p(/none) = 0,0353(*)
4) Correlation HSP60 and enzyme expression (%) (under activation)
		HSP60 (%)	CPT1A (%)	CPT2 (%)	ECH1 (%)	ECHS1 (%)	HADH (%)	VLCAD (%)	MCAD (%)
1	no elect.	31.5	93.1255	100	83.3858	75.3025	85.2068	65.9784	50.0314
2		22.5	100	77.6551	83.1392	100	89.3984	100	81.2768
3		33.2	73.3474	84.9757	100	85.8829	100	78.3181	79.7752
4		25.6	81.0908	68.6749	85.638	68.9	67.4162	93.7347	78.3076
5		41.2	62.8074	84.7636	61.4652	70.0457	89.902	100	82.1651
6		22.5	84.3305	96.3191	78.4616	100	62.2415	59.7758	65.1211
7	Ctr siRNA	33.5	96.8725	70.8475	64.2172	100	100	59.4542	70.8098
8		26.5	70.7542	76.1419	71.3689	77.0923	46.8989	77.8063	67.7501
9		35.6	100	100	90.213	84.7565	49.0519	100	100
10		33.5	85.7475	100	80.186	90.1351	71.0078	100	66.2685
11		38.9	74.8791	100	100	74.7979	91.7297	87.2827	100
12		21.8	100	71.2746	74.9623	84.2854	100	100	83.0944
13	HSP60 siRNA	2	100	10.1033	4.60259	27.1926	25.9195	5.38394	34.5276
14		1.6	40.7775	16.3971	42.7254	21.2605	8.61879	16.1598	25.0652
15		4.5	79.5976	38.2331	13.9105	19.7433	40.411	38.698	27.8382
16		22.4	77.0039	32.1286	10.667	4.15673	24.94	6.06964	44.2
17		5.6	100	41.4002	47.9518	63.0637	19.7319	5.74196	3.59348
18		11.2	39.6328	11.505	58.0045	21.8944	15.8123	8.07407	100
19	elect	35.4	67.9207	91.0618	100	58.6666	73.2754	100	100
20		24.5	98.9459	100	100	64.0505	100	66.0351	100
21		31.2	80.008	73.6583	66.9013	100	85.534	96.2467	61.5912
22		28.9	100	68.8716	100	100	100	88.7493	100
23		31.2	75.5575	80.3652	62.1097	100	100	80.5506	72.395
24		22.6	57.4132	100	100	78.2147	47.8394	67.872	58.6395
			r = 0.1174	r = 0.7976	r = 0.6634	r = 0.6424	r = 0.7382	r = 0.7936	r = 0.6730
			p = 0.5849	p<0.0001 (****)	p=0.0004 (***)	p=0.0007 (***)	p<0.0001 (****)	p<0.0001 (****)	p=0.0003 (***)

## Sheet: Mito respiration+ CD4 effector
A) On purified CD4 Mem
Methodology: ± 24h-long transfection of purified CD4 Mem with Ctr or HSP60 siRNA; then 24h-long TCR stimulation (+ 1μg/mL anti-CD3 + 2μg/mL anti-CD28 Abs with GolgiPlug/golgiStop ± KR ± BPTES/R162 ± DMKG).
1) Determination HSP60 inhibition by flow
								HSP60 sil.	KR		1	YG1159
	Ctr siRNA	HSP60 siRNA	Ctr siRNA + (BPTES/R162)	Ctr siRNA + KR	HSP60 siRNA +DMKG	Ctr siRNA + KR + DMKG	Ctr siRNA + (BPTES/R162) + DMKG	% inh. (/ctr)	% inh. (/ctr)		2	YD12020
1	44.1	11.2	41.2	5.6	8.9	7.2	36.8	74.6032	87.3016		3	YD1321
2	26.9	3.2	33.2	15.4	2.8	3.2	31.4	88.1041	42.7509		4	RD1322
3	33.5	4.6	27.4	8.9	4.8	6.1	28.4	86.2687	73.4328		5	LR1392
4	38.7	5.8	23.6	10.2	11.2	9.6	44.1	85.0129	73.6434		6	RB1400
5	25.4	8.9	31.2	5.6	8.1	13.2	26.5	64.9606	77.9528
6	40.8	2.1	45.2	2.8	4.5	1.9	25.8	94.8529	93.1373
mean	34.9	5.96667	33.6333	8.08333	6.71667	6.86667	32.1667	82.3004	74.7031
SD	7.61709	3.47831	8.20577	4.44811	3.1846	4.15676	7.08933	10.717	17.5087
P value	/	0.0003	0.7284	0.0015	0.0002	0.0009	0.4112
Stat (/Ctr siRNA)	/	***	ns	**	***	***	ns
2) Mitochondrial respiration (MitoStress)
(a) SRC
	Ctr siRNA	HSP60 siRNA	Ctr siRNA + (BPTES/R162)	Ctr siRNA + KR	HSP60 siRNA +DMKG	Ctr siRNA + KR + DMKG	Ctr siRNA + (BPTES/R162) + DMKG
1	285.6	36.5	45.5	72.5	245.7	189.2	271.8
2	332.4	45.8	33.5	56.5	356.2	321.2	322.5
3	402.1	222.6	125.2	187.2	287.9	256.2	104.6
4	166.8	101.2	66.5	58.9	202.1	205.6	214.3
5	229.8	55.8	101.2	125.6	158.9	132.1	115.2
6	354.2	122.1	77.8	202.6	156.9	366.2	297.2
mean	295.15	97.3333	74.95	117.217	234.617	245.083	220.933
SD	86.1955	69.8591	34.2901	65.3379	78.1981	87.2166	93.2489
P value	/	0.0015	0.0014	0.0014	0.1515	0.1551	0.1963
Stat (/Ctr siRNA)	/	**	**	**	ns	ns	ns
P value	0.0014	0.3129	/	0.0745	0.0094	0.0014	0.0014
Stat (/BPTES+R162)	**	ns	/	ns	**	**	**
(b) ATP-linked respiration
												DMKG on HSP60 sil.	DMKG on KR	FI
	Ctr siRNA	HSP60 siRNA	Ctr siRNA + (BPTES/R162)	Ctr siRNA + KR	HSP60 siRNA +DMKG	Ctr siRNA + KR + DMKG	Ctr siRNA + (BPTES/R162) + DMKG	% inh. (HSP60 siRNA)	% inh. (KR)	FD (/HSP60 siRNAs)	FD (/KR)	% rescue. (/ctr)	% rescue. (/ctr)	DM on HSP60 silencing	DM on KR	DM on B/R
1	89.6	15.8	18.5	8.5	101.2	99.5	69.6	82.3661	90.5134	5.67089	10.5412	84.3874	91.4573	6.40506	11.7059	3.76216
2	112.5	23.5	26.9	44.5	99.8	102.5	112.5	79.1111	60.4444	4.78723	2.52809	76.4529	56.5854	4.24681	2.30337	4.18216
3	106.4	37.5	54.1	32.1	123.5	112.4	106.4	64.7556	69.8308	2.83733	3.31464	69.6356	71.4413	3.29333	3.50156	1.96673
4	56.8	11.5	18.5	11.5	25.8	35.6	56.8	79.7535	79.7535	4.93913	4.93913	55.4264	67.6966	2.24348	3.09565	3.07027
5	77.8	9.8	5.6	5.6	56.5	61.2	77.8	87.4036	92.8021	7.93878	13.8929	82.6549	90.8497	5.76531	10.9286	13.8929
6	86.9	26.5	5.9	24.5	64.5	38.9	86.9	69.5052	71.8067	3.27925	3.54694	58.9147	37.018	2.43396	1.58776	14.7288
mean	88.3333	20.7667	21.5833	21.1167	78.55	75.0167	85	77.1492	77.5252	4.90877	6.46047	71.2453	69.1747	4.06466	5.52046	6.93383
SD	20.0967	10.4991	17.9223	15.3055	35.9201	34.0625	21.4572	8.42652	12.5754	1.82886	4.64877	12.1234	20.8143	1.73053	4.54486	5.76923
P value	/	0.0096	0.0003	<0,0001	0.277	0.1806	0.1582
Stat (/Ctr siRNA)	/	**	***	****	ns	ns	ns
P value	0.0003	0.3024	/	0.946	0.0034	0.0031	0.0004
Stat (/BPTES+R162)	***	ns	/	ns	**	**	***
3) Apoptosis assessment by flow
	non-electroporated		Ctr siRNA											HSP60 siRNAs
	NA	A	NA	A	A + Rot	A + B/R	A + Eto	A + 2DG	A + B/R + DMKG	A +KR	A + KR + DMKG	A+KR+DMKG+Rot	A+B/R+DM+Rot	A	A + DMKG	A+DMKG+Rot
1	7.1	4.5	20.2	21.4	14.5	25.6	22.3	15.6	18.9	24.5	23.5	15.9	23.2	21.2	20.6	18.4
2	3.2	3.2	18.1	18.6	17.8	15.6	17.8	21.5	24.6	15.6	18.9	14.5	15.5	13.5	18.1	14.6
3	12.5	12.3	6.6	15.6	17.5	21.5	16.8	15.6	18	19.9	21.4	22.5	13.6	21.2	20.5	22.5
4	3.6	6.5	14.5	13.6	15.6	15.4	11.2	10.6	8.9	15.6	21.1	15.6	8.9	9.5	11.4	12.5
5	5	6.4	13.5	21.5	20.5	18.5	14.5	11.2	15.6	6.2	5.6	20.6	27.5	26.5	21.1	20.5
6	15.4	2.5	11.5	6.5	7.8	8.9	11.5	9.9	15.6	21.5	11.4	13.6	22.5	15.6	18.7	19.1
mean	7.8	5.9	14.0667	16.2	15.6167	17.5833	15.6833	14.0667	16.9333	17.2167	16.9833	17.1167	18.5333	17.9167	18.4	17.9333
SD	5.03944	3.53214	4.83184	5.69386	4.3476	5.73669	4.20733	4.41709	5.13563	6.40606	6.97636	3.58074	6.98933	6.17978	3.62547	3.73238
B) On purified CD4 Mem
Methodology: ± 24h-long transfection of purified CD4 Mem with Ctr or HSP60 siRNA or not; then 24h-long TCR stimulation or not (+ 1μg/mL anti-CD3 + 2μg/mL anti-CD28 Abs with GolgiPlug/golgiStop ± KR ± BPTES/R162 ± Eto ± 2-DG ± DMKG ± Rot).
a) IL-21 expression %
	non-electroporated		Ctr siRNA											HSP60 siRNAs								DMKG on HSP60 sil.	DMKG on KR	FI
	NA	A	NA	A	A + Rot	A + B/R	A + Eto	A + 2DG	A + B/R + DMKG	A +KR	A + KR + DMKG	A+KR+DMKG+Rot	A+B/R+DM+Rot	A	A + DMKG	A+DMKG+Rot	% inh. (HSP60 siRNA)	% inh. (KR)	FD (/BPTES-R162)	FD (/HSP60 siRNAs)	FD (/KR)	% rescue. (/ctr)	% rescue. (/ctr)	DM on HSP60 silencing	DM on KR
1	2.5	28.4	2.1	31.5	8.5	4.5	11.5	28.5	28.6	6.5	27.9	3.2	4.2	4.2	33.2	4.5	82.3661	90.5134	7	7.5	4.84615	84.3874	91.4573	6.40506	11.7059
2	7.1	31.5	6.2	44.8	2.5	9.8	26.5	45.2	18.2	13.5	26.4	6.4	6.8	6.8	35.4	3.2	79.1111	60.4444	4.57143	6.58824	3.31852	76.4529	56.5854	4.24681	2.30337
3	4.5	36.2	13.1	25.7	3.2	5.8	29.8	13.6	31.4	12.3	41.5	2.8	7.8	7.8	25.6	12.3	64.7556	69.8308	4.43103	3.29487	2.08943	69.6356	71.4413	3.29333	3.50156
4	2.6	35.6	1.5	28.9	4.2	6.6	33.5	32.1	32.6	31.1	38.5	2.5	8.9	8.9	44.5	6.5	79.7535	79.7535	4.37879	3.24719	0.92926	55.4264	67.6966	2.24348	3.09565
5	11.5	43.5	5.6	42.1	11.5	7.2	15.6	25.6	15.6	4.5	42.6	6.5	4.5	4.5	32.1	6.4	87.4036	92.8021	5.84722	9.35556	9.35556	82.6549	90.8497	5.76531	10.9286
6	7.7	47.2	2.5	56.5	26.5	8.5	52.4	36.5	41	10.8	39.5	7.2	12.4	12.4	11.2	2.5	69.5052	71.8067	6.64706	4.55645	5.23148	58.9147	37.018	2.43396	1.58776
mean	5.98333	37.0667	5.16667	38.25	9.4	7.06667	28.2167	30.25	27.9	13.1167	36.0667	4.76667	7.43333	7.43333	30.3333	5.9	77.1492	77.5252	5.47926	5.75705	4.29507	71.2453	69.1747	4.06466	5.52046
SD	3.47587	7.1144	4.33943	11.6728	9.06333	1.89491	14.5384	10.6573	9.506	9.46159	7.07182	2.14725	3.04675	3.04675	11.191	3.53214	8.42652	12.5754	1.17862	2.46905	2.96433	12.1234	20.8143	1.73053	4.54486
P value	0.0005	0.765	0.002	/	0.0002	0.0007	0.1245	0.0949	0.1424	0.0021	0.765	0.0004	0.0008	0.0008	0.3886	0.0028
Stat (/Ctr siRNA)	***	ns	**	/	***	***	ns	ns	ns	**	ns	***	***	***	ns	**
P value	0.9846	< 0,0001	0.3659	0.0008	0.5643	0.3412	0.0141	0.001	0.001	0.6699	< 0,0001	0.1072	/	/	0.0051	0.9512
Stat (/HSP60 siRNA)	ns	****	ns	***	ns	ns	*	**	*	ns	****	ns	/	/	**	ns
P value	0.0056	0.367	0.0046	0.3886	0.0445	0.0046	0.8301	0.7538	0.7538	0.0028	0.367	0.0079	0.0079	0.0079	/	0.0032
Stat (/HSP60 siRNA + DMKG)	**	ns	**	ns	*	**	ns	ns	ns	**	ns	**	**	**	/	**
b) Apoptosis assessment by flow
	non-electroporated		Ctr siRNA											HSP60 siRNAs
	NA	A	NA	A	A + Rot	A + B/R	A + Eto	A + 2DG	A + B/R + DMKG	A +KR	A + KR + DMKG	A+KR+DMKG+Rot	A+B/R+DM+Rot	A	A + DMKG	A+DMKG+Rot
1	7.1	4.5	20.2	21.4	14.5	25.6	22.3	15.6	18.9	24.5	23.5	15.9	23.2	24.1	22.5	21.1
2	3.2	3.2	18.1	18.6	17.8	15.6	17.8	21.5	24.6	15.6	18.9	14.5	15.5	9.9	14.2	18.1
3	12.5	12.3	6.6	15.6	17.5	21.5	16.8	15.6	18	19.9	21.4	22.5	13.6	24.5	14.2	18.1
4	3.6	6.5	14.5	13.6	15.6	15.4	11.2	10.6	8.9	15.6	21.1	15.6	8.9	9.9	10.5	13.5
5	5	6.4	13.5	21.5	20.5	18.5	14.5	11.2	15.6	6.2	5.6	20.6	27.5	24.5	22.2	28.1
6	15.4	2.5	11.5	6.5	7.8	8.9	11.5	9.9	15.6	21.5	11.4	13.6	22.5	14.5	21.2	20.2
mean	7.8	5.9	14.0667	16.2	15.6167	17.5833	15.6833	14.0667	16.9333	17.2167	16.9833	17.1167	18.5333	17.9	17.4667	19.85
SD	5.03944	3.53214	4.83184	5.69386	4.3476	5.73669	4.20733	4.41709	5.13563	6.40606	6.97636	3.58074	6.98933	7.28176	5.12939	4.82068
c) HSP60 expression (%)
	non-electroporated		Ctr siRNA											HSP60 siRNAs
	NA	A	NA	A	A + Rot	A + B/R	A + Eto	A + 2DG	A +Eto+ DMKG	A +KR	A + KR + DMKG	A+KR+DMKG+Rot	A+Eto+DM+Rot	A	A + DMKG	A+DMKG+Rot
1	6.1	25.6	5.1	31.2	28.9	33.5	34.5	31.2	27.4	11.1	10.1	8.2	32.2	6.2	5.5	4.5
2	5.1	31.4	0.6	36.5	37.8	31.2	30.5	29.6	41.5	2.1	0.9	3.2	29.9	0.8	0.9	1.1
3	2.4	35.6	2.5	28.4	33.5	28.9	31.4	27.4	19.5	5.5	6.6	7.1	25.4	2.4	3.6	4.1
4	0.9	44.5	7.1	41.5	44.5	46.5	40.2	44.2	41.6	10.2	4.3	5.5	42.5	1.5	6.6	0.9
5	1.2	19.6	1.6	25.2	22.5	25.6	18.4	21.4	22.1	5.6	6.6	4.1	36.5	6.6	5.1	7.1
6	5.4	24.7	4.2	21.4	36.5	24.1	26.5	20.9	31.5	3.6	0.6	2.1	29.9	10.2	2.2	5.4
mean	3.51667	30.2333	3.51667	30.7	33.95	31.6333	30.25	29.1167	30.6	6.35	4.85	5.03333	32.7333	4.61667	3.98333	3.85
SD	2.28859	8.93144	2.4095	7.38322	7.60835	8.06614	7.3883	8.50986	9.44796	3.58594	3.67845	2.33895	5.99489	3.65536	2.15538	2.43783
C) On purified CD4 Mem (for addtional effector functions)
Methodology: ± 24h-long transfection of purified CD4 Mem with Ctr or HSP60 siRNA or not; then 24h-long TCR stimulation (+ 1μg/mL anti-CD3 + 2μg/mL anti-CD28 Abs with GolgiPlug/golgiStop ± KR ± BPTES/R162 ± Eto ± 2-DG).
b) IFN-g expression %
	non-electroporated		Ctr siRNA					HSP60 siRNA
	NA	A	A	A + 2DG	A + B/R	A + Eto	A + KR		FD (/2-DG)
1	4.5	33	31.4	3.2	6.8	11.5	33.6	41.2	9.8125		1	YG1159
2	3.2	28.9	22.5	11.4	29.8	31.2	26.8	31.2	1.97368		2	YD12020
3	11.2	41.2	36.4	5.6	37.5	25.6	33.6	22.5	6.5		3	YD1321
4	5.4	44.5	44.5	10.5	42.1	40.2	36.5	46.5	4.2381		4	RD1322
5	2.8	21.1	16.9	3.2	31.2	26.5	22.5	18.9	5.28125		5	LR1392
6	1.9	44.1	29.3	4.5	18.6	37.5	31.5	33.6	6.51111		6	RB1400
mean	4.83333	35.4667	30.1667	6.4	27.6667	28.75	30.75	32.3167	5.71944
SD	3.35778	9.42988	9.81176	3.64801	12.959	10.2588	5.16788	10.5768	2.62321
P value	/	0.0004	0.0007	0.4662	0.0053	0.0036	<0,0001	0.0022
Stat (/NA)	/	***	***	ns	**		****	**
P value	0.0007	0.0544	/	0.0016	0.6749	0.7888	0.79	0.5639
Stat (/Ctr)	***	ns	/	**	ns	ns	ns	ns
c) IL-2 expression %
	non-electroporated		Ctr siRNA					HSP60 siRNA
	NA	A	A	A + 2DG	A + B/R	A + Eto	A + KR		FD (/2-DG)
1	7.8	11.4	11.5	12.5	12.5	13.1	13.5	14.5	0.92
2	3.8	19.8	21.5	3.2	14.5	17.6	26.4	20.8	6.71875
3	4	17.4	16.8	1.8	13.5	9.5	15.4	25.7	9.33333
4	14.2	15.7	18.5	12.5	21.5	22.4	14.7	13.5	1.48
5	1.5	22.3	23.5	5.6	20.5	14.5	23.3	25.6	4.19643
6	0.9	17.8	15.4	4.6	18	13.5	14.8	19.8	3.34783
mean	5.36667	17.4	17.8667	6.7	16.75	15.1	18.0167	19.9833	4.33272
SD	4.96333	3.70999	4.31494	4.67247	3.79144	4.42312	5.41827	5.23504	3.20851
P value	/	0.0126	0.0085	0.6265	0.0041	0.0017	0.0165	0.0136
Stat (/NA)	/	*	**	ns		**	*	*
P value	0.0085	0.5624	/	0.013	0.5199	0.2332	0.907	0.3205
Stat (/Ctr)	**	ns	/	*	nas	ns	ns	ns
d) TNF-a expression %
	non-electroporated		Ctr siRNA					HSP60 siRNA
	NA	non-electroporated	A	A + 2DG	A + B/R	A + Eto	A + KR		FD (/2-DG)
1	5.2	32.4	28.7	22.4	31.4	32.5	33.5	32.4	1.28125
2	2.5	25.4	32.5	10.5	25.7	31.4	29.1	31.4	3.09524
3	4.8	32.4	25.4	2.5	34.5	25.7	25.4	18.7	10.16
4	2.4	8.9	12.4	15.5	15.6	22.4	11.4	22.4	0.8
5	1.4	16.8	35.8	3.5	6.8	7.7	22.1	26.5	10.2286
6	0.9	19.8	15.4	7.1	15.7	5.9	22.5	24.5	2.16901
mean	2.86667	22.6167	25.0333	10.25	21.6167	20.9333	24	25.9833	4.62235
SD	1.76371	9.26378	9.35578	7.6262	10.6687	11.5701	7.52117	5.27007	4.38679
P value	/	0.0018	0.002	0.002	0.0041	0.0075	0.0006	0.0001
Stat (/NA)	/	**	**	**	**	**	***	***
P value	0.002	0.5684	/	0.0394	0.5638	0.4866	0.7433	0.784
Stat (/Ctr)	**	ns	/	*	ns	ns	ns	ns
7) Correlation between ATP and other parameters (after TcR engagement)
	GLS	GDH-1	glutamate	ATP generation
no elect.	48.6955	88.8176	26.6517	69.6
	100	52.7987	24.1562	112.5
	87.5142	84.1251	22.1645	106.4
	89.9069	100	23.6652	56.8
	68.5375	92.2416	27.1466	77.8
	100	89.9278	26.6512	86.9
Ctr siRNA	79.586	100	22.1444	89.6
	68.5341	64.6832	26.8652	112.5
	100	85.4096	28.6512	106.4
	90.5648	93.5048	18.5611	56.8
	79.8722	99.1485	21.5199	77.8
	57.5853	100	26.9642	86.9
HSP60 siRNA	14.2044	50.43	10.1519	15.8
	10.3989	8.62475	18.1965	23.5
	2.72225	53.5547	22.1652	37.5
	8.45574	35.5043	11.9652	11.5
	35.5081	9.54879	11.5289	9.8
	65.8705	31.4555	10.1596	26.5
	P = 0,0002 (***)	P = 0,0025 (**)	P < 0,0001 (****)
	r = 0,7669	r = 0,7569	r = 0,8345
8) Correlations with ATP-linked respiration (decrease due to HSP60 inhibition)
a) Using fold decrease (compared to Ctr)				b) Using % inhibition (compared to Ctr)
	ATP	IL-21			ATP	IL-21
HSP60 silencing	5.67089	7.5		HSP60 silencing	82.3661	86.6667
	4.78723	6.58824			79.1111	84.8214
	2.83733	3.29487			64.7556	69.6498
	4.93913	3.24719			79.7535	69.2042
	7.93878	9.35556			87.4036	89.3112
	3.27925	4.6			69.5052	78.0531
KR	10.5412	4.84615		KR	90.5134	79.3651
	2.52809	3.31852			60.4444	69.8661
	3.31464	2.08943			69.8308	52.1401
	4.93913	0.92926			79.7535	0
	13.8929	9.35556			92.8021	89.3112
	3.54694	5.23148			71.8067	80.885
		P = 0,0271 (*)				P = 0,5552 (ns)
		r = 0,6333
9) Correlations with ATP-linked respiration (increase with DMKG supplementation)
a) Using fold increase rescue (compared to cells without DM)					b) Using % rescue (compared to cells without DM)
	ATP	IL-21				ATP	IL-21
HSP60 silencing	6.40506	7.90476			HSP60 silencing	84.3874	87.3494
	4.24681	5.20588				76.4529	80.791
	3.29333	3.28205				69.6356	69.5312
	2.24348	5				55.4264	80
	5.76531	7.13333				82.6549	85.9813
	2.43396	0.9				58.9147	0
KR	11.7059	4.29			KR	91.4573	76.7025
	2.30337	1.95				56.5854	48.8636
	3.50156	3.37				71.4413	70.3614
	3.09565	1.24				67.6966	19.2208
	10.9286	9.47				90.8497	89.4366
	1.58776	3.66				37.018	72.6582
		P = 0,0323 (*)					P = 0,1191 (ns)
		r = 0,6178
C) DMKG impact on IL-21 production under metabolic blockades
Methodology: PBMCs; then 24h-long TCR stimulation (+ 1μg/mL anti-CD3 + 2μg/mL anti-CD28 Abs with GolgiPlug/golgiStop ± BPTES/R162 and DMKG).
	NA	A
		NI	Eto	Eto + DMKG
1	6.5	26.5	7.1	31.5
2	11.4	24.7	12.4	28.4
3	2.8	35.4	2.5	15.7
4	0.6	41.5	6.7	32.1
5	2.2	18.5	1.8	14.5
6	0.9	22.4	5.6	13.5
mean	4.06667	28.1667	6.01667	22.6167
SD	4.16733	8.62083	3.81335	8.93452
P value	/	0.0025	0.1441	0.0023
Stat (/NA)	/	**	ns	**
D) Tfh and non-Tfh CD4 subset in DMKG-supplemented CD4 TM
Methodology: ± 24h-long transfection of purified CD4 Mem with Ctr or HSP60 siRNA; then 24h-long TCR stimulation (+ 1μg/mL anti-CD3 + 2μg/mL anti-CD28 Abs with GolgiPlug/golgiStop ± KR ± DMKG); analysis of subset % in condition where IL-21 in produced
	Ctr siRNA			DMKG-supplemented Ctr siRNA (with KR)			DMKG-supplemented HSP60 siRNA
	CXCR5+CXCR3neg Tfh	CXCR5+CXCR3+ non-Tfh	CXCR5neg non-Tfh	CXCR5+CXCR3neg Tfh	CXCR5+CXCR3+ non-Tfh	CXCR5neg non-Tfh	CXCR5+CXCR3neg Tfh	CXCR5+CXCR3+ non-Tfh	CXCR5neg non-Tfh
1	82.1	11.2	6.7	83.2	10.8	6	78.5	18.1	3.4
2	86.4	8.9	4.7	74.5	7.2	18.3	81.2	9.9	8.9
3	77.5	15.1	7.4	77.5	21.2	1.3	80.2	18.1	1.7
4	72.1	20.5	7.4	72.1	21.2	6.7	66.5	25.6	7.9
5	86.5	8.9	4.6	68.2	18.1	13.7	91.1	8	0.9
6	75.2	21.1	3.7	86.2	12.5	1.3	83.2	11.8	5
mean	79.9667	14.2833	5.75	76.95	15.1667	7.88333	80.1167	15.25	4.63333
SD	5.98854	5.53621	1.6109	6.79728	5.84899	6.84059	7.99185	6.57959	3.25802
P value	/	<0,0001	<0,0001	/	<0,0001	<0,0001	/	0.0001
Stat (/Tfh)	/	*****	*****	/	*****	*****	/	***
E) Kinetic of Hspd1 silencing on purified CD4 Mem (24 to 72 hours)
Methodology: ± 24h-long transfection of purified CD4 Mem with Ctr or HSP60 siRNA; then 24h-, 48h- and 72h-long TCR stimulation (+ 1μg/mL anti-CD3 + 2μg/mL anti-CD28 Abs with GolgiPlug/golgiStop ± DMKG).
a) % of apoptotic cells
	24h			48h			72h
	Ctr siRNA	HSP60 siRNA	HSP60 siRNA+DM	Ctr siRNA	HSP60 siRNA	HSP60 siRNA+DM	Ctr siRNA	HSP60 siRNA	HSP60 siRNA+DM
1	18.5	21.2	22.1	20.2	19.7	18.5	22.3	24.5	21.2
2	16.2	17.5	15.1	13.2	16.4	18.2	14.5	15.1	16.5
3	21.5	26.1	13.5	22.2	20.1	21.2	23.1	18.9	19.5
4	16.4	11.5	17.1	10.2	13.5	11.2	14.5	10.2	21.1
5	18.5	16.5	15.5	14.5	18.1	19.1	14.5	18.9	13.5
6	20.1	23.2	21.5	21.1	24.1	21.4	23.1	22.1	19.5
mean	18.5333	19.3333	17.4667	16.9	18.65	18.2667	18.6667	18.2833	18.55
SD	2.06171	5.23399	3.55171	4.91854	3.59986	3.71788	4.57369	5.08819	3.00117
b) % of CD4 Mem in total PBMCs
	24h			48h			72h
	Ctr siRNA	HSP60 siRNA	HSP60 siRNA+DM	Ctr siRNA	HSP60 siRNA	HSP60 siRNA+DM	Ctr siRNA	HSP60 siRNA	HSP60 siRNA+DM
1	0.23	0.17	0.21	0.21	0.15	0.27	0.38	0.38	0.46
2	0.15	0.23	0.23	0.26	0.23	0.25	0.32	0.33	0.3
3	0.35	0.21	0.25	0.24	0.21	0.21	0.41	0.2	0.31
4	0.22	0.36	0.32	0.33	0.34	0.24	0.35	0.33	0.31
5	0.12	0.13	0.11	0.12	0.15	0.14	0.25	0.24	0.26
6	0.28	0.25	0.15	0.13	0.12	0.14	0.27	0.26	0.31
mean	0.225	0.225	0.211667	0.215	0.2	0.208333	0.33	0.29	0.325
SD	0.0840833	0.0789303	0.0744088	0.0801873	0.08	0.0563619	0.0622896	0.0675278	0.0689202
c) Number of CD4 Mem per 106 PBMCs
	24h			48h			72h
	Ctr siRNA	HSP60 siRNA	HSP60 siRNA+DM	Ctr siRNA	HSP60 siRNA	HSP60 siRNA+DM	Ctr siRNA	HSP60 siRNA	HSP60 siRNA+DM
1	230000	170000	210000	210000	150000	270000	380000	380000	460000
2	150000	230000	230000	260000	230000	250000	320000	330000	300000
3	350000	210000	250000	240000	210000	210000	410000	200000	310000
4	220000	360000	320000	330000	340000	240000	350000	330000	310000	* increases at 72h
5	120000	130000	110000	120000	150000	140000	250000	240000	260000
6	280000	250000	150000	130000	120000	140000	270000	260000	310000
mean	225000	225000	211667	215000	200000	208333	330000	290000	325000
SD	84083.3	78930.3	74408.8	80187.3	80000	56361.9	62289.6	67527.8	68920.2
d) % of IL-21+ CD4 Mem
	24h			48h			72h			FI (DM)
	Ctr siRNA	HSP60 siRNA	HSP60 siRNA+DM	Ctr siRNA	HSP60 siRNA	HSP60 siRNA+DM	Ctr siRNA	HSP60 siRNA	HSP60 siRNA+DM	24h	48h	72h
1	11	3.8	12.4	32.4	5.1	30.2	34.5	6.7	31.2	3.26316	5.92157	4.65672
2	19.2	13.5	21	24.5	4.5	22.3	26.3	6.3	23.6	1.55556	4.95556	3.74603
3	31.5	5.4	31.5	30.5	7.1	31.2	28.4	15.4	33.2	5.83333	4.39437	2.15584
4	26.5	11.7	38.5	31.1	12.2	35.6	40.2	10.5	45.6	3.2906	2.91803	4.34286
5	18.1	3.2	21.2	41.2	4.8	42.5	40.2	5.6	40.4	6.625	8.85417	7.21429
6	34.5	6.2	33.5	36.5	4.2	34.5	30.2	11.2	41.5	5.40323	8.21429	3.70536
mean	23.4667	7.3	26.35	32.7	6.31667	32.7167	33.3	9.28333	35.9167	4.32848	5.87633	4.30352
SD	8.92069	4.28206	9.74695	5.6819	3.05903	6.69848	5.98799	3.78704	8.07921	1.92846	2.2861	1.66613
P value	/	0.0038	0.5277	/	0.0009	0.6486	/	0.0009	0.5521
Stat (/Ctr)	/	**	ns	/	***	ns	/	***	ns
		P (vs + DM) = 0,0037 (**)			P (vs + DM) = 0,0008 (***)			P (vs + DM) = 0,0018 (**)

## Sheet: Mito respiration+CD8 effector
A) On purified CD8 Mem
Methodology: 24h-long transfection of purified CD8 Mem with Ctr or HSP60 siRNA ; then 24h-long TCR stimulation (+ 1μg/mL anti-CD3 + 2μg/mL anti-CD28 Abs with GolgiPlug/golgiStop ± KR ± Eto± DMKG ± Rot).
1) Determination HSP60 inhibition by flow
								HSP60 sil.	KR		1	YG1159
	Ctr siRNA	HSP60 siRNA	Ctr siRNA + Eto	Ctr siRNA + KR	Ctr siRNA+KR+DMKG	HSP60 siRNA +DMKG	Ctr siRNA + Eto +DMKG	% inh. (/ctr)	% inh. (/ctr)		2	YD12020
1	48.5	21.1	43.2	13.5	21.5	12.5	38.4	56.4948	72.1649		3	YD1321
2	33.2	8.7	22.8	15.4	22.5	12.6	25.6	73.7952	53.6145		4	RD1322
3	28.9	6.5	31.2	8.9	4.5	11	26.5	77.5087	69.2042		5	LR1392
4	51.4	11.6	44.6	10.2	6.8	9.1	44.2	77.4319	80.1556		6	RB1400
5	33	3.3	44	5.6	4.3	3.5	36.5	90	83.0303
6	32.1	2.9	32.5	14.5	22.5	24.5	24.5	90.9657	54.8287
mean	37.85	9.01667	36.3833	11.35	13.6833	12.2	32.6167	77.6994	68.833
SD	9.5429	6.77065	8.92691	3.77717	9.34161	6.90333	8.18814	12.588	12.3994
P value	/	<0,0001	0.6602	0.0012	0.006	0.0043	0.2316
Stat (/Ctr siRNA)	/	****	ns	**	**	**	ns
2) Mitochondrial respiration (MitoStress)
(a) SRC
	Ctr siRNA	HSP60 siRNA	Ctr siRNA + Eto	Ctr siRNA + KR	Ctr siRNA+KR+DMKG	HSP60 siRNA +DMKG	Ctr siRNA + Eto +DMKG
1	311.5	66.4	45.8	85.2	285.4	303.9	322.4
2	225.6	74.2	76.5	65.4	189.5	355.2	145.6
3	214.6	144.5	48.2	65.8	286.6	299.6	114.6
4	326.4	196.5	115.5	196.5	189.5	199.8	189.6
5	401.2	166.5	33.5	42.5	399.5	442.1	415.2
6	199.6	96.5	101.6	78.2	189.5	268.9	127.2
mean	279.817	124.1	70.1833	88.9333	256.667	311.583	219.1
SD	79.4168	52.9844	33.1783	54.6713	84.4477	81.801	122.282
P value	/	0.003	0.0031	0.0035	0.4393	0.4269	0
Stat (/Ctr siRNA)	/	**	**	**	ns	ns
P value	0.0031	0.0701	/	0.2762	0.0104	0.0029	0.053
Stat (/Eto)	**	ns	/	ns	*	**	ns
(b) ATP-linked respiration
								HSP60 sil.	KR			DMKG on HSP60 sil.	DMKG on KR	FI
	Ctr siRNA	HSP60 siRNA	Ctr siRNA + Eto	Ctr siRNA + KR	Ctr siRNA+KR+DMKG	HSP60 siRNA +DMKG	Ctr siRNA + Eto +DMKG	% inh. (/ctr)	% inh. (/ctr)	FD (/HSP60 siRNAs)	FD (/KR)	% rescue. (/ctr)	% rescue. (/ctr)	DM on HSP60 silencing	DM on KR
1	126.5	10.5	21.5	5.4	134.2	144.5	114.5	91.6996	95.7312	12.0476	23.4259	92.7336	95.9762	13.7619	24.8519
2	99.8	33.4	6.9	11.2	101.2	77.9	85.2	66.5331	88.7776	2.98802	8.91071	57.1245	88.9328	2.33234	9.03571
3	115.6	33.6	21.4	45.6	98.5	124.5	126.3	70.9343	60.5536	3.44048	2.53509	73.012	53.7056	3.70536	2.16009
4	105.6	11.6	11.5	5.6	106.9	121.4	114.5	89.0152	94.697	9.10345	18.8571	90.4448	94.7615	10.4655	19.0893
5	128.4	28.9	32.4	23.5	99.8	85.2	125.2	77.4922	81.6978	4.44291	5.46383	66.0798	76.4529	2.9481	4.24681
6	98.5	15.4	16.8	31.4	113.5	111.2	85.2	84.3655	68.1218	6.3961	3.13694	86.1511	72.3348	7.22078	3.61465
mean	112.4	22.2333	18.4167	20.45	109.017	110.783	108.483	80.0066	81.5965	6.4031	10.3883	77.591	80.3606	6.739	10.4997
SD	13.1397	10.9158	8.91099	16.0892	13.5309	25.1939	18.727	10.0702	14.4731	3.56187	8.74517	14.4232	16.2166	4.61374	9.35906
P value	/	<0,0001	<0,0001	0.0003	1	0.7039	0.4371
Stat (/Ctr siRNA)	/	****	****	***	ns	ns	ns
P value	<0,0001	0.2268	/	0.7918	0.0312	0.0002	<0,0001
Stat (/Eto)	****	ns	/	ns	*	***	****
3) FAO-mediated respiration (Palmitate test)
Methodology: 24h-long transfection of purified CD8 Mem with Ctr or HSP60 siRNA or not; then 24h-long TCR stimulation (+ 1μg/mL anti-CD3 + 2μg/mL anti-CD28 Abs with GolgiPlug/golgiStop).
(a) SRC										. SRC FAO (SRCPal - SRCBSA)
											Ctr siRNA		HSP60 siRNA
. Raw data	Ctr siRNA				HSP60 siRNA						: - Eto	: + Eto	: - Eto	: + Eto
	BSA		BSA-Palmitate		BSA		BSA-Palmitate			1	115.5	48	10	10.1
	: - Eto	: + Eto	: - Eto	: + Eto	: - Eto	: + Eto	: - Eto	: + Eto		2	99.9	0	33.6	0
1	51.7	41.2	167.2	89.2	77.2	67.2	87.2	77.3		3	61.4	0	12	24
2	44.3	51.2	144.2	44.5	34.2	43.2	67.8	33.5		4	85.9	31	101.4	3			. Correlation ATP whole vs ATP FAO
3	30.1	76.4	91.5	67.3	56.7	54.6	68.7	78.6		5	113.4	5.6	44.3	18.5
4	36.5	46.7	122.4	77.7	44.2	13.5	145.6	16.5		6	30.1	15.5	11	0			ATP FAO	ATP whole
5	88.9	77.8	202.3	83.4	89.4	26.7	133.7	45.2		mean	84.3667	16.6833	35.3833	9.26667			42.1	126.5
6	61.2	41.2	91.3	56.7	112.4	108.4	123.4	87.4		SD	33.2511	19.3215	35.2889	10.1394			22.3	99.8
Mean	52.1167	55.75	136.483	69.8	69.0167	52.2667	104.4	56.4167		P value	/	/	0.0364	0.4827			34.5	115.6
SD	21.097	16.9625	43.8139	16.9805	29.4765	33.5205	34.1374	28.7489		Stat (/Ctr siRNA)	/	/	*	ns			33.2	105.6
										P value	0.0044	/	0.1629	/			45.5	128.4
(b) ATP-linked respiration (ALR)										Stat (/+ Eto)	**	/	ns	/			18.9	98.5
																	15.1	10.5
										. ALR FAO (SRCPal - SRCBSA)							31	33.4
. Raw data	Ctr siRNA				HSP60 siRNA												24.5	33.6
	BSA		BSA-Palmitate		BSA		BSA-Palmitate				Ctr siRNA		HSP60 siRNA				20.7	11.6
	: - Eto	: + Eto	: - Eto	: + Eto	: - Eto	: + Eto	: - Eto	: + Eto			: - Eto	: + Eto	: - Eto	: + Eto			9.9	28.9
1	14.7	18.9	42.1	15.6	11.1	10.2	15.1	14.8		1	27.4	0	4	4.6			5.6	15.4
2	10.6	14.5	22.3	18.7	13.6	11.2	31	14.6		2	11.7	4.2	17.4	3.4				P = 0,0045 (**)
3	2.3	5.6	34.5	8.9	15.5	14.5	24.5	8.8		3	32.2	3.3	9	0				r = 0,7550
4	12.6	13.2	33.2	11.2	14.4	17.8	20.7	4.5		4	20.6	0	6.3	0
5	23.4	14.5	45.5	24.1	3.5	3.4	9.9	14.8		5	22.1	9.6	6.4	11.4
6	3.4	3.2	18.9	4.6	6.7	9.8	5.6	12.3		6	15.5	1.4	0	2.5
Mean	11.1667	11.65	32.75	13.85	10.8	11.15	17.8	11.6333		mean	21.5833	3.08333	7.18333	3.65
SD	7.79042	5.9869	10.5288	7.05316	4.75563	4.86282	9.44542	4.20032		SD	7.51623	3.62238	5.8448	4.21889
										P value	/	/	0.0211	0.6233
										Stat (/Ctr siRNA)	/	/	*	ns
										P value	0.0032	/	0.2946	/
										Stat (/+ Eto)	**	/	ns	/
B) On purified CD8 Mem
Methodology: 24h-long transfection of purified CD8 Mem with Ctr or HSP60 siRNA or not; then 24h-long TCR stimulation or not (+ 1μg/mL anti-CD3 + 2μg/mL anti-CD28 Abs with GolgiPlug/golgiStop ± KR ± 2DG ± Eto ±BPTES/R162 ± DMKG ± Rot).
6) Effector T-cell functions
a) Dual staining for perforin-Granzyme-B (CTL %)
	non-electroporated		Ctr siRNA											HSP60 siRNAs								DMKG on HSP60 sil.	DMKG on KR	FI
	NA	A	NA	A	A + Rot	A + B/R	A + Eto	A + 2DG	A + Eto + DMKG	A +KR	A + KR + DMKG	A+KR+DMKG+Rot	A + Eto +DM+Rot	A	A + DMKG	A+DMKG+Rot	% inh. (HSP60 siRNA)	% inh. (HSP60 siRNA)	FD (/Eto)	FD (/HSP60 siRNAs)	FD (/KR)	% rescue. (/ctr)	% rescue. (/ctr)	DM on HSP60 silencing	DM on KR	DM on Eto
1	2.5	31.2	2.4	25.4	3.2	5.9	7.2	28.5	31	2.1	18.9	6.5	2.5	3.8	41.5	11.2	85.0394	91.7323	3.52778	6.68421	12.0952	90.8434	88.8889	5.76389	9	4.30556
2	0.8	14.5	0.9	19.8	6.5	25.2	11.4	16.5	21.1	2.6	22.4	3.2	6.6	3.2	25.4	6.5	83.8384	86.8687	1.73684	6.1875	7.61538	87.4016	88.3929	2.22807	8.61538	1.85088
3	11.4	21.4	14.5	16.4	4.5	19.8	1.5	21.4	6.5	3.5	3.9	4.5	18.5	4.2	8.6	3.2	74.3902	78.6585	10.9333	3.90476	4.68571	51.1628	10.2564	5.73333	1.11429	4.33333
4	3.6	33.6	1.5	44.8	21.2	4.5	4.8	40.2	28.5	6.9	56.6	6.6	6.5	8.9	32.1	4.5	80.1339	0	9.33333	5.03371	6.49275	72.2741	87.8092	6.6875	8.2029	5.9375
5	4.5	31.4	6.5	26.8	6.2	21.4	7.8	23.5	29.7	8.4	30.2	8.7	4.2	4.9	31.6	19.5	81.7164	58.2	3.4359	5.46939	3.19048	84.4937	72.1854	4.05128	3.59524	3.80769
6	10.5	28.5	9.8	45.4	0.9	22.8	21.2	16.5	21.2	8.6	48.2	2.1	2.6	11.3	38.5	1.8	75.1101	81.0573	2.14151	4.0177	5.27907	70.6494	82.1577	1.81604	5.60465	4
mean	5.55	26.7667	5.93333	29.7667	7.08333	16.6	8.98333	24.4333	23	5.35	30.0333	5.26667	6.81667	6.05	29.6167	7.78333	80.0381	66.0861	5.18478	5.21621	6.55977	76.1375	71.6151	4.38002	6.02208	4.03916
SD	4.37024	7.34974	5.40617	12.4601	7.21649	9.01754	6.82888	8.95626	9.14593	2.96024	19.4988	2.4484	5.99847	3.2746	11.7449	6.60588	4.43766	34.3552	3.92964	1.12713	3.10692	14.7088	30.7197	2.01911	3.17803	1.31186
P value	0.0055	0.4804	0.0098	/	0.0098	0.126	0.0052	0.3326	0.2247	0.003	0.9419	0.0056	0.0189	0.0017	0.6692	0.0186
Stat (/Ctr siRNA)	**	ns	**	/	**	ns	**	ns	ns	**	ns	**	*	**	ns	*
P value	0.7805	0.0005	0.9631	0.0017	0.7427	0.0473	0.2569	0.0042	0.0068	0.8692	0.0176	0.6969	0.8169	/	0.0011	0.6431
	ns	***	ns	**	ns	*	ns	**	**	ns	*	ns	ns	/	**	ns
P value	0.0049	0.6638	0.0131	0.6692	0.0108	0.1239	0.7901	0.379	0.0452	0.0012	0.9509	0.0022		0.0012	/	0.0051
Stat (/HSP60 siRNA + DMKG)	**	ns	*	ns	*	ns	ns	ns	*	**	ns	**		**	/	**
b) Apoptosis levels by flow
	non-electroporated		Ctr siRNA											HSP60 siRNAs
	NA	A	NA	A	A + Rot	A + B/R	A + Eto	A + 2DG	A +Eto+ DMKG	A +KR	A + KR + DMKG	A+KR+DMKG+Rot	A+Eto+DM+Rot	A	A + DMKG	A+DMKG+Rot
1	5.2	6.2	17.8	18.4	21.2	13.5	20.5	21.2	20.2	18	18.8	16.4	17.4	19.4	18.7	9.8
2	7.2	8.8	21.2	11.5	15.5	15.6	13.5	12.9	13.1	14.5	13.5	18.5	15.6	9.9	9.9	20.5
3	14.5	12.4	5.5	6.5	11.1	13.5	11.2	7.8	6.5	6.5	15.5	23.2	13.5	8.8	5.4	9.9
4	6.6	5.4	14.5	13	10.2	18.5	16.5	11.4	18.9	20.2	27.5	9.9	17.5	14.5	13.5	11.5
5	2.8	3.2	11.4	15	9.8	15	21.5	20.2	22.5	18.5	16.5	11.6	21.1	20.6	11.4	13.5
6	8.2	6.6	16.5	12.4	18.1	22.8	17.5	11.2	10.5	11.2	14.5	18.5	5.5	15.8	10.9	12.5
mean	7.41667	7.1	14.4833	12.8	14.3167	16.4833	16.7833	14.1167	15.2833	14.8167	17.7167	16.35	15.1	14.8333	11.6333	12.95
SD	3.9428	3.1667	5.48431	3.94411	4.70719	3.59856	3.96506	5.37491	6.23102	5.1967	5.12656	4.90581	5.32954	4.81442	4.37889	3.97077
c) HSP60 expression (%)
	non-electroporated		Ctr siRNA											HSP60 siRNAs
	NA	A	NA	A	A + Rot	A + B/R	A + Eto	A + 2DG	A +Eto+ DMKG	A +KR	A + KR + DMKG	A+KR+DMKG+Rot	A+Eto+DM+Rot	A	A + DMKG	A+DMKG+Rot
1	2.5	44.5	4.9	48.5	31.4	34.5	32.1	34.5	40.1	11.1	10.1	8.2	32.2	6.2	5.5	4.5
2	6.6	26.5	2.5	33.2	45.1	33.6	28.5	22.1	25.4	2.1	0.9	3.2	29.9	0.8	0.9	1.1
3	4.1	22.4	6.6	28.9	21.5	22.1	18.5	24.5	17.4	5.5	6.6	7.1	25.4	2.4	3.6	4.1
4	10.6	52.2	11.1	51.4	44.5	44.2	51.4	45.1	44.7	10.2	4.3	5.5	42.5	1.5	6.6	0.9
5	5.1	45.1	8.1	33	39.1	41.1	44	41.1	44	5.6	6.6	4.1	36.5	6.6	5.1	7.1
6	1.1	21.2	0.9	32.1	24.5	21.1	32.5	31.5	19.5	3.6	0.6	2.1	29.9	10.2	2.2	5.4
mean	5	35.3167	5.68333	37.85	34.35	32.7667	34.5	33.1333	31.85	6.35	4.85	5.03333	32.7333	4.61667	3.98333	3.85
SD	3.35261	13.4829	3.73225	9.5429	10.1192	9.52631	11.6415	9.02744	12.5199	3.58594	3.67845	2.33895	5.99489	3.65536	2.15538	2.43783
C) On purified CD8 Mem (other CD8 functions)
Methodology: 24h-long transfection of purified CD8 Mem with Ctr or HSP60 siRNA or not; then 24h-long TCR stimulation (+ 1μg/mL anti-CD3 + 2μg/mL anti-CD28 Abs with GolgiPlug/golgiStop ± KR ).
b) IFN-g expression %
	non-electroporated		Ctr siRNA					HSP60 siRNA
	NA	A	A	A + 2DG	A + B/R	A + Eto	A + KR		FD (/2-DG)
1	2.8	38	29.8	2.4	31.2	36.5	35.8	33.5	12.4167
2	4.5	33.2	38.9	6.9	28.5	22.6	33.6	41.2	5.63768
3	9.8	10.5	9.9	15.1	15.2	12.1	12.1	14.5	0.655629
4	6.5	28.5	51.4	11.5	44.5	48.9	33.5	48.6	4.46957
5	3.2	21.1	26.9	6.6	32.1	24.1	28.5	22.8	4.07576
6	0.9	37	32.5	21.1	15.4	33.5	28.9	31.4	1.54028
mean	4.61667	28.05	31.5667	10.6	27.8167	29.6167	28.7333	32	4.79926
SD	3.14796	10.6032	13.7285	6.75633	11.153	12.8126	8.63821	12.2776	4.17494
P value	/	0.0075	0.0071	0.0997	0.0045	0.0077	0.003	0.0041
Stat (/NA)	/	**	**	ns	**	**	**	**
P value	0.0071	0.4687	/	0.0243	0.3627	0.5692	0.4486	0.7801
Stat (/Ctr)	**	ns	/	*		ns	ns	ns
c) IL-2 expression %
	non-electroporated		Ctr siRNA					HSP60 siRNA
	NA	A	A	A + 2DG	A + B/R	A + Eto	A + KR		FD (/2-DG)
1	4.2	17.6	13.4	2.4	19.1	16.5	18.7	14.5	5.58333
2	1.8	22.5	25.6	2.3	23.2	24.5	22.2	20.8	11.1304
3	0.6	23.5	16.8	4.6	11.5	18.9	21.4	25.7	3.65217
4	12.4	11.5	11.5	2.5	13.4	10.2	15.7	18.7	4.6
5	1.5	11.5	13.5	3.6	12.5	15.1	14.7	15.6	3.75
6	0.9	22	18.9	4.5	23.1	22.2	21.5	19.8	4.2
mean	3.56667	18.1	16.6167	3.31667	17.1333	17.9	19.0333	19.1833	5.48599
SD	4.51073	5.49727	5.14176	1.06474	5.35562	5.14082	3.216	4.01169	2.85253
P value	/	0.01	0.0131	0.9106	0.0083	0.0118	0.0035	0.0024
Stat (/NA)	/	*	*	ns	**	*	**	**
P value	0.0131	0.384	/	0.0016	0.7738	0.1812	0.1247	0.2573
Stat (/Ctr)	*	ns	/	**	ns	ns	ns	ns
d) TNF-a expression %
	non-electroporated		Ctr siRNA					HSP60 siRNA
	NA	A	A	A + 2DG	A + B/R	A + Eto	A + KR		FD (/2-DG)
1	12.4	11.8	10.8	8.2	12.2	13.2	11.2	11.5	1.31707
2	5.6	33.5	38.9	2.5	6.6	9.8	39.5	41.4	15.56
3	6.5	44.5	42.5	9.2	36.5	31.5	38.9	43.2	4.61957
4	2.4	13.8	12.4	4.5	18.2	14.5	11.4	14.6	2.75556
5	1.4	22.5	13.8	0.8	14.2	21.1	16.5	14.7	17.25
6	0.9	13.7	11.5	6.6	13.5	14.5	14.5	18.9	1.74242
mean	4.86667	23.3	21.65	5.3	16.8667	17.4333	22	24.05	7.20744
SD	4.33113	13.1817	14.8338	3.28755	10.3235	7.80658	13.4712	14.3422	7.2346
P value	/	0.0209	0.0383	0.7889	0.0447	0.0197	0.0207	0.02037
Stat (/NA)	/	*	*	ns	*	*	*	*
P value	0.0383	0.4082	/	0.0423	0.4412	0.4838	0.7407	0.071
Stat (/Ctr)	*	ns	/	*	ns	ns	ns	ns
7) Correlations with ATP-linked respiration (decrease due to HSP60 inhibition)
a) Using fold decrease (compared to Ctr)				b) Using % inhibition (compared to Ctr)
	ATP	CTL			ATP	CTL
HSP60 silencing	12.0476	6.68421		HSP60 silencing	91.6996	85.0394
	2.98802	6.1875			66.5331	83.8384
	3.44048	3.90476			70.9343	74.3902
	9.10345	5.03371			89.0152	80.1339
	4.44291	5.46939			77.4922	81.7164
	6.3961	4.0177			84.3655	75.1101
KR	23.4259	12.0952		KR	95.7312	91.7323
	8.91071	7.61538			88.7776	86.8687
	2.53509	4.68571			60.5536	78.6585
	18.8571	6.49275			94.697	0
	5.46383	2.39286			81.6978	58.209
	3.13694	5.3			68.1218	81.0573
		P = 0,004 (**)				P = 0,4012 (ns)
		r = 0,7619
8) Correlations with ATP-linked respiration (i crease with DMKG supplementation)
a) Using fold increase rescue (compared to cells without DM)					b) Using % rescue (compared to cells without DM)
	ATP	CTL				ATP	CTL
HSP60 silencing	13.7619	5.76389			HSP60 silencing	92.7336	90.8434
	2.33234	2.22807				57.1245	87.4016
	3.70536	5.73333				73.012	51.1628
	10.4655	6.6875				90.4448	72.2741
	2.9481	4.05128				66.0798	84.4937
	7.22078	1.81604				86.1511	70.6494
KR	24.8519	9			KR	95.9762	88.8889
	9.03571	8.6				88.9328	88.3929
	2.16009	1.1				53.7056	10.2564
	19.0893	8.2				94.7615	87.8092
	4.24681	3.6				76.4529	72.1854
	3.61465	5.6				72.3348	82.1577
		P = 0,0061 (**)					P = 0,0614 (ns)
		r = 0,7380
D) DMKG impact on CTL immunity with metabolic blockades
Methodology: PBMCs; then 24h-long TCR stimulation (+ 1μg/mL anti-CD3 + 2μg/mL anti-CD28 Abs with GolgiPlug/golgiStop ± Eto and DMKG).
Dual staining for perforin-Granzyme-B (CTL %)
	NA	A
		NI	Eto	Eto + DMKG
1	2.1	16.5	3.2	21.5
2	6.6	14.5	5.6	16.2
3	14.5	21.5	15.6	8.8
4	4.5	35.6	6.6	14.6
5	3.2	21.4	3.5	20.3
6	6.8	18.7	2.4	16.8
mean	6.28333	21.3667	6.15	16.3667
SD	4.42873	7.49071	4.89071	4.52578
P value	/	0.0088	0.8941	0.0374
Stat (/NA)	/	**	ns	*
E) Phenotypes of IL-21-producing CD4 Mem
Methodology: PBMCs; then 24h-long TCR stimulation (+ 1μg/mL anti-CD3 + 2μg/mL anti-CD28 Abs with GolgiPlug/golgiStop ).
. Gated on IL-21-producing CD4 Mem
	% Tfh	% CXCR5neg	% CXCR5+CXCR3neg
1	77.1	20.4	2.5
2	66.2	23.8	10
3	87.7	11.4	0.9
4	91.1	6.6	2.3
5	68.1	25.2	6.7
6	77.9	16.6	5.5
mean	78.0167	17.3333	4.65
SD	10.0376	7.26709	3.39868
P value	/	0.0003	<0,0001
Stat (/Tfh)	/	***	****
		P = 0,002 (cxcr5neg vs DP)
F) Kinetic of Hspd1 silencing on purified CD8 Mem (24 to 72 hours)
Methodology: ± 24h-long transfection of purified CD8 Mem with Ctr or HSP60 siRNA; then 24h-, 48h- and 72h-long TCR stimulation (+ 1μg/mL anti-CD3 + 2μg/mL anti-CD28 Abs with GolgiPlug/golgiStop ± DMKG).
a) % of apoptotic cells
	24h			48h			72h
	Ctr siRNA	HSP60 siRNA	HSP60 siRNA+DM	Ctr siRNA	HSP60 siRNA	HSP60 siRNA+DM	Ctr siRNA	HSP60 siRNA	HSP60 siRNA+DM
1	21.1	16.2	17.2	15.4	16.5	18.1	18.1	17.5	18.1
2	22.2	20.1	22.5	23.2	22.4	21.5	22.9	25.1	22.4
3	16.1	17.2	18.1	18.6	21.5	22.5	22.6	21.1	20.5
4	15.1	19.1	13.5	14.5	21.1	20.9	16	19.1	18.7
5	21.1	22.2	20.5	20.1	19.4	13.5	18.7	19.9	14.5
6	17.4	18.1	19.8	14.5	13.5	17.4	15.7	18.1	21.5
mean	18.8333	18.8167	18.6	17.7167	19.0667	18.9833	19	20.1333	19.2833
SD	3.00244	2.15167	3.11384	3.53803	3.43084	3.33851	3.12922	2.7493	2.85406
b) % of CD8 Mem in total PBMCs
	24h			48h			72h
	Ctr siRNA	HSP60 siRNA	HSP60 siRNA+DM	Ctr siRNA	HSP60 siRNA	HSP60 siRNA+DM	Ctr siRNA	HSP60 siRNA	HSP60 siRNA+DM
1	0.08	0.1	0.11	0.09	0.12	0.15	0.21	0.22	0.24
2	0.11	0.12	0.11	0.12	0.1	0.09	0.18	0.17	0.19
3	0.105	0.112	0.123	0.145	0.102	0.099	0.21	0.197	0.212
4	0.08	0.09	0.09	0.12	0.11	0.09	0.18	0.17	0.12
5	0.12	0.12	0.13	0.14	0.156	0.19	0.23	0.21	0.23
6	0.14	0.098	0.11	0.09	0.12	0.11	0.21	0.23	0.18
c) Number of CD8 Mem per 106 PBMCs
	24h			48h			72h
	Ctr siRNA	HSP60 siRNA	HSP60 siRNA+DM	Ctr siRNA	HSP60 siRNA	HSP60 siRNA+DM	Ctr siRNA	HSP60 siRNA	HSP60 siRNA+DM
1	80000	100000	110000	90000	120000	150000	210000	220000	240000
2	110000	120000	110000	120000	100000	90000	180000	170000	190000
3	105000	112000	123000	145000	102000	99000	210000	197000	212000
4	80000	90000	90000	120000	110000	90000	180000	170000	120000
5	120000	120000	130000	140000	156000	190000	230000	210000	230000
6	140000	98000	110000	90000	120000	110000	210000	230000	180000
mean	105833	106667	112167	117500	118000	121500	203333	199500	195333
SD	23327.4	12500.7	13717.4	23611.4	20474.4	40317.5	19663.8	25327.9	43389.7
P value	/
Stat (/Tfh at 24h)	/
c) % of CTL CD8 Mem
	24h			48h			72h			FI (DM)
	Ctr siRNA	HSP60 siRNA	HSP60 siRNA+DM	Ctr siRNA	HSP60 siRNA	HSP60 siRNA+DM	Ctr siRNA	HSP60 siRNA	HSP60 siRNA+DM	24h	48h	72h
1	19.4	2.2	21.2	29.2	4.5	32.2	35.6	8.5	30.9	9.63636	7.15556	3.63529
2	34.5	6.5	33.2	42.4	7.2	45.4	44.5	6.2	45.6	5.10769	6.30556	7.35484
3	21.2	3.4	25.4	22.3	2.5	23.5	40.5	4.5	40.6	7.47059	9.4	9.02222
4	28.1	10.2	29.1	24.5	6.5	26.5	27.5	10.2	29	2.85294	4.07692	2.84314
5	19.5	5.2	21.2	45.6	7.7	36.8	18.9	2.3	21.2	4.07692	4.77922	9.21739
6	25.4	4.7	20.2	24.5	5.1	29.6	42.5	6.8	44.6	4.29787	5.80392	6.55882
mean	24.6833	5.36667	25.05	31.4167	5.58333	32.3333	34.9167	6.41667	35.3167	5.57373	6.25353	6.43862
SD	5.92399	2.79333	5.21757	10.0549	1.94156	7.87697	9.925	2.80957	9.78293	2.51361	1.88838	2.68465
P value	/	0.0003	0.7931	/	0.0007	0.6683	/	0.0008	0.7237
Stat (/Ctr)	/	***	ns	/	***	ns	/	***	ns
		P (vs + DM) < 0,0001 (****)			P (vs + DM) = 0,0002 (***)			P (vs + DM) = 0,0008 (***)

## Sheet: virus-specific cells
Exp A: Methodology: PBMC; ± 24h-long peptide stimulation ± KR ± KNK
A) HSF-1 expression										1	2824
										2	3281
1) Percentages of HSF-1+Mem										3	3282
										4	LK008
	CD4 Mem				CD8 Mem					5	LK009
	non-stimulated	virus-specific stimulation			non-stimulated	virus-specific stimulation				6	LK0012
		NI	KR	KNK		NI	KR	KNK
1	28.9	31.5	33.5	35.4	26.9	28.4	29.3	31.2
2	25.7	22.5	26.2	21.5	32.5	36.4	31.5	33.6
3	25.8	25.6	33.2	33.6	29.8	23.6	24.5	22.6
4	44.2	45.2	44.5	39.8	34.5	45.2	38.5	36.5
5	31.4	34.8	31.5	31.2	26.4	22.4	24.5	26.5
6	36.3	38.6	36.5	32.5	26.8	26.5	31.5	28.5
Mean	32.05	33.0333	34.2333	32.3333	29.4833	30.4167	29.9667	29.8167
SD	7.14724	8.37488	6.06883	6.08988	3.39848	8.76913	5.24849	5.01415
P value	0.2996	/	0.8755	0.5842	0.8528	/	0.9053	0.9799
Stat (/NI)	ns	/	ns	ns	ns	/	ns	ns
2) Normalization factor
	CD4 Mem				CD8 Mem
	non-stimulated	virus-specific stimulation			non-stimulated	virus-specific stimulation
		NI	KR	KNK		NI	KR	KNK
1	1	1.08997	1.15917	1.22491	1	1.05576	1.08922	1.15985
2	1.19535	1.04651	1.2186	1	1	1.12	0.969231	1.03385
3	1.00781	1	1.29688	1.3125	1.31858	1.04425	1.08407	1
4	1.11055	1.13568	1.11809	1	1	1.31014	1.11594	1.05797
5	1.00641	1.27564	1.00962	1	1.17857	1	1.09375	1.18304
6	1.11692	1.18769	1.12308	1	1.01132	1	1.18868	1.07547
B) HSF-1 pS326 expression
1) Percentages of HSF-1 pS326+Mem
	CD4 Mem				CD8 Mem
	non-stimulated	virus-specific stimulation			non-stimulated	virus-specific stimulation
		NI	KR	KNK		NI	KR	KNK
1	3.2	31.6	6.2	18.5	4.5	33.5	5.4	6.6
2	6.5	44.2	5.4	3.5	6.8	41.2	2.5	3.6
3	2.1	28.2	6.5	11.5	7.1	31.5	3.1	1.2
4	3.5	31.2	4.9	6.6	2.2	28.5	6.6	11
5	4.8	35.6	5.1	12.6	3.5	28.9	11	12.5
6	2.9	19.5	4.2	1.6	2.1	22.5	1.5	9.8
Mean	3.83333	31.7167	5.38333	9.05	4.36667	31.0167	5.01667	7.45
SD	1.57692	8.15853	0.851861	6.32795	2.19059	6.2201	3.48793	4.43249
2) Percentages of HSF-1 pS326+Mem (after normalization with total HSF-1)
	CD4 Mem				CD8 Mem
	non-stimulated	virus-specific stimulation			non-stimulated	virus-specific stimulation			% inhibition
		NI	KR	KNK		NI	KR	KNK	KR	KNK	KR	KNK	FI (vs virus-sp.)	FI (vs virus-sp.)
1	3.2	34.4429	7.18685	22.6609	4.5	35.368	5.88178	7.65502	79.134	34.2074	83.3698	78.3561	10.7634	7.85956
2	7.76977	46.2558	6.58047	3.5	6.8	46.144	2.42308	3.72185	85.7738	92.4334	94.7489	91.9343	5.95331	6.78588
3	2.11641	28.2	8.42969	15.0938	9.36195	32.8938	3.36062	1.2	70.1075	46.4761	89.7834	96.3519	13.3245	3.51356
4	3.88693	35.4332	5.47864	6.6	2.2	37.3391	7.36522	11.6377	84.5381	81.3734	80.2748	68.8325	9.11597	16.9723
5	4.83077	45.4128	5.14904	12.6	4.125	28.9	6.4	14.7879	88.6617	72.2545	77.8547	48.8306	9.40074	7.00606
6	3.23908	23.16	4.71692	1.6	2.12377	22.5	1.78302	10.5396	79.6333	93.0915	92.0755	53.1572	7.15019	10.5943
Mean	4.17383	35.4841	6.25693	10.3424	4.85179	33.8575	4.53562	8.25702	81.3081	69.9727	86.3512	72.9104	9.28468	8.78863
SD	1.97483	9.1721	1.40677	7.95828	2.80225	7.99825	2.31149	5.09949	6.59448	24.5169	6.82746	19.6353	2.61544	4.60677
P value	0.0002	/	0.0006	0.0037	0.0001	/	0.0004	0.0019
Stat (/NI)	***	/	***	**	***	/	***	**
P value	/	0.0002	0.1155	0.1549	/	0.0001	0.7782	0.3187
Stat (/ns)	/	***	ns	ns	/	***	ns	ns
C) HSP60 expression
1) Percentages of HSP60 Mem
	CD4 Mem				CD8 Mem
	non-stimulated	virus-specific stimulation			non-stimulated	virus-specific stimulation
		NI	KR	KNK		NI	KR	KNK	CD4	CD8
1	2.9	33.4	2.9	3.3	3.5	19.6	2.1	5.6	11.5172	5.6
2	3.5	29.8	2.5	5.6	4.5	39.2	6.8	8.9	8.51429	8.71111
3	4.1	44.3	11.5	12.5	5.1	50.8	6.7	15.8	10.8049	9.96078
4	3	26.8	6.6	2.1	3.5	47.3	5.4	21.4	8.93333	13.5143
5	6.1	51.8	5.4	9.9	6.1	41.4	8.1	9.9	8.4918	6.78689
6	2.1	13.5	3.1	14.5	2.5	24.8	2.5	3.6	6.42857	9.92
Mean	3.61667	33.2667	5.33333	7.98333	4.2	37.1833	5.26667	10.8667	9.11502	9.08218
SD	1.38624	13.4892	3.42267	5.07481	1.2946	12.4268	2.45493	6.64279	1.82349	2.78026
P value	0.0019	/	0.0025	0.0077	0.001	/	0.0008	0.0004
Stat (/NI)	**	/	**	**	**	/	***	***
P value	/	0.0019	0.2511	0.0898	/	0.0011	0.1726	0.0523
Stat (/ns)	/	**	ns	ns	/	**	ns	ns
2) Fold increases of HSP60 in virus-spec. Cells after peptide stimualtion
	CD4	CD8
1	11.5172	5.6
2	8.51429	8.71111
3	10.8049	9.96078
4	8.93333	13.5143
5	8.4918	6.78689
6	6.42857	9.92
3) Correlation between Fold increases of HSP60 and HSF-1 pS326 in virus-spec. Cells after peptide stimulation
	HSP60	HSF-1 pS326
	11.5172	10.7634
	8.51429	5.95331
	10.8049	13.3245
	8.93333	9.11597
	8.4918	9.40074
	6.42857	7.15019
	5.6	7.85956
	8.71111	6.27108
	9.96078	3.51356
	13.5143	16.9723
	6.78689	7.00606
	9.92	10.5943
			P = 0,0176 (*)
			r = 0,6678
D) % of virus-specific Mem and cell numbers at 24 hours post-peptide stimulation
1) % of virus-specific cells (on total Mem)
	% of virus-specific CD4			% of virus-specific CD8
	NI	KR	KNK	NI	KR	KNK
1	2.42	2.53	1.89	0.99	1.32	1.45
2	3.62	3.51	4.12	3.78	2.85	4.12
3	3.1	3.06	2.85	3.15	1.99	3.84
4	2.58	2.65	2.74	1.99	2.79	2.44
5	4.7	4.1	4.2	5.15	4.68	4.88
6	1.38	1.66	2.1	3.98	4.03	2.89
Mean	2.96667	2.91833	2.98333	3.17333	2.94333	3.27
SD	1.13269	0.845303	0.982337	1.48955	1.24685	1.24781
2) % of virus-specific Mem (on total PBMCs)
	% of virus-specific CD4			% of virus-specific CD8
	NI	KR	KNK	NI	KR	KNK
1	0.25452	0.198	0.36	0.077	0.078	0.0768
2	0.704	0.725	0.551	0.782	0.6615	0.6162
3	0.612	0.5	0.56	0.2255	0.2145	0.2214
4	0.5168	0.504	0.4865	0.5092	0.4968	0.494
5	0.943	0.9266	0.8436	0.2349	0.3403	0.28
6	0.2562	0.308	0.3562	0.124	0.0924	0.112
Mean	0.547753	0.526933	0.526217	0.325433	0.313917	0.300067
SD	0.267098	0.266962	0.17922	0.269333	0.232192	0.214177
3) Numbers of virus-specific Mem per 106 PBMCs
	on total PBMCs
	% of virus-specific CD4			% of virus-specific CD8
	NI	KR	KNK	NI	KR	KNK
1	2545.2	1980	3600	770	780	768
2	7040	7250	5510	7820	6615	6162
3	6120	5000	5600	2255	2145	2214
4	5168	5040	4865	5092	4968	4940
5	9430	9266	8436	2349	3403	2800
6	2562	3080	3562	1240	924	1120
Mean	5477.53	5269.33	5262.17	3254.33	3139.17	3000.67
SD	2670.98	2669.62	1792.2	2693.33	2321.92	2141.77
Exp B: Methodology: PBMC; 24h-long peptide stimulation ± 2-DG ± BPTES/R162 ± Eto ± KR ± DMKG ± Rot
1) % of apoptotic cells
	ns	peptide stimulation (on virus-specific CD4 Mem)								ns	peptide stimulation (on virus-specific cells)
		NI	Rot	KR	KR/AKG	KR/AKG/Rot	2-DG	BPTES/R162	Eto		NI	Rot	KR	KR/AKG	KR/AKG/Rot	2-DG	BPTES/R162	Eto		1	2824
1	5.8	7.4	6.5	8.8	6.2	7.7	8.9	6.6	7.8	5.6	6.4	4.5	7.4	8.2	4.5	7.2	10.5	11.2		2	3281
2	7.5	5.6	3.2	5.4	8.9	6.2	11.2	10.5	21.2	3.2	4.2	6.6	8.5	3.1	6.5	6.6	9.2	2.1		3	3282
3	11.4	10.5	13.2	11.5	14.1	15.4	2.2	4.5	3.6	15.1	12.2	11.1	10.5	14.5	13.5	11.2	6.6	0.6		4	LK008
4	8.6	8.5	2.6	6.2	3.6	6.5	6.4	6.6	5.5	3.6	8.7	6.6	6.6	2.5	4.5	10	5.2	10.2		5	LK009
5	2.5	3.2	4.5	6.6	11.4	2.5	11.1	2.5	8.1	5.4	3.5	1.2	2.5	6.6	3.2	6	4.2	5.1		6	LK0012
6	6.3	4.3	2	2.1	3.6	6.3	8.9	11.5	7.7	7.1	4.3	5.6	1.2	2.5	7.7	2.6	3.2	0.8
Mean	7.01667	6.58333	5.33333	6.76667	7.96667	7.43333	8.11667	7.03333	8.98333	6.66667	6.55	5.93333	6.11667	6.23333	6.65	7.26667	6.48333	5
SD	2.9782	2.73161	4.17309	3.1791	4.27863	4.2791	3.39377	3.44422	6.23199	4.36974	3.36021	3.22965	3.5785	4.69113	3.72008	3.05854	2.86944	4.70956
2) % of virus-specific Mem and cell numbers at 24 hours post-peptide stimulation										25.8974
a) % of virus-specific cells (on Mem)
	% of virus-specific CD4									% of virus-specific CD8
	NI	Rot	KR	KR/AKG	KR/AKG/Rot	2-DG	BPTES/R162	Eto	FD (/2-DG)	NI	Rot	KR	KR/AKG	KR/AKG/Rot	2-DG	BPTES/R162	Eto	FD (/2-DG)
1	2.84	2.69	1.24	2.49	2.02	0.94	0.83	0.99	3.02128	2.45	3.02	2.06	2.65	2.42	0.59	2.11	2.37	4.15254
2	1.39	1.47	1.51	1.6	1.4	0.44	1.83	2.2	3.15909	3.12	2.9	3.12	3.22	3.02	0.71	3.25	3.64	4.39437
3	1.71	1.6	3.59	2.38	1.98	0.51	1.27	0.94	3.35294	0.88	0.99	0.92	1.12	1.34	0.46	1.12	0.99	1.91304
4	1.81	2.36	1.98	1.73	1.63	0.65	2.28	2.08	2.78462	1.24	2.56	1.56	2.03	1.99	0.34	1.88	2.41	3.64706
5	0.94	1.1	1.24	0.63	0.99	0.29	1.14	1.39	3.24138	1.86	1.05	2.68	2.23	1.65	0.45	1.37	1.44	4.13333
6	2.36	2.48	2.08	1.97	3.47	0.79	3.39	3.05	2.98734	2.65	0.9	2.45	0.23	2.35	0.66	2.76	3.05	4.01515
Mean	1.84167	1.95	1.94	1.8	1.915	0.603333	1.79	1.775	3.09111	2.03333	1.90333	2.13167	1.91333	2.12833	0.535	2.08167	2.31667	3.70925
SD	0.678334	0.643739	0.884149	0.671595	0.852684	0.2383	0.939808	0.819872	0.202653	0.863057	1.02377	0.797356	1.07953	0.599781	0.141527	0.812143	0.982765	0.913186
						P = 0,0001 (***; vs NI)									P = 0,0001 (***; vs NI)
b) % of virus-specific cells (on total PBMCs)
	% of virus-specific CD4								% of virus-specific CD8
	NI	Rot	KR	KR/AKG	KR/AKG/Rot	2-DG	BPTES/R162	Eto	NI	Rot	KR	KR/AKG	KR/AKG/Rot	2-DG	BPTES/R162	Eto
1	0.167	0.223	0.223	0.124	0.078	und	0.1124	0.0563	0.0564	0.066	0.088	0.124	0.095	und	0.112	0.0854
2	0.9124	0.645	0.245	0.556	0.6615	und	0.7542	0.1056	0.421	0.445	0.345	0.256	0.451	und	0.312	0.514
3	0.564	0.125	0.46	0.758	0.8145	und	0.0365	0.0421	0.123	0.265	0.226	0.312	0.118	und	0.124	0.225
4	0.5168	0.864	0.563	0.941	0.4968	und	0.5421	0.6213	0.494	0.224	0.455	0.356	0.487	und	0.354	0.154
5	0.715	0.664	0.614	0.457	0.3403	und	0.8541	0.8052	0.154	0.054	0.069	0.102	0.101	und	0.254	0.111
6	0.113	0.102	0.578	0.103	0.3924	und	0.2506	0.3225	0.223	0.334	0.187	0.281	0.112	und	0.174	0.21
Mean	0.498033	0.437167	0.447167	0.489833	0.463917	UND	0.424983	0.3255	0.245233	0.231333	0.228333	0.2385	0.227333	UND	0.221667	0.216567
SD	0.310262	0.326339	0.173006	0.335975	0.25782	UND	0.342134	0.322105	0.174468	0.152423	0.149521	0.103018	0.187713	UND	0.100554	0.155463
c) Numbers of virus-specific Mem per 106 PBMCs
	on total PBMCs
	% of virus-specific CD4								% of virus-specific CD8
	NI	Rot	KR	KR/AKG	KR/AKG/Rot	2-DG	BPTES/R162	Eto	NI	Rot	KR	KR/AKG	KR/AKG/Rot	2-DG	BPTES/R162	Eto
1	1670	2230	2230	1240	780	und	1124	563	564	660	880	1240	950	und	1120	854
2	9124	6450	2450	5560	6615	und	7542	1056	4210	4450	3450	2560	4510	und	3120	5140
3	5640	1250	4600	7580	8145	und	365	421	1230	2650	2260	3120	1180	und	1240	2250
4	5168	8640	5630	9410	4968	und	5421	6213	4940	2240	4550	3560	4870	und	3540	1540
5	7150	6640	6140	4570	3403	und	8541	8052	1540	540	690	1020	1010	und	2540	1110
6	1130	1020	5780	1030	3924	und	2506	3225	2230	3340	1870	2810	1120	und	1740	2100
Mean	4980.33	4371.67	4471.67	4898.33	4639.17	UND	4249.83	3255	2452.33	2313.33	2283.33	2385	2273.33	UND	2216.67	2165.67
SD	3102.62	3263.39	1730.06	3359.75	2578.2	UND	3421.34	3221.05	1744.68	1524.23	1495.21	1030.18	1877.13	UND	1005.54	1554.63
								7
3) Effector functions at 24 hours of peptide
a) IL-21 (CD4 Mem)																		b) CTL % (CD8 Mem)
	ns	peptide stimulation										Fold	Fold	Fold -KR	Fold -B/R			ns	peptide stimulation										Fold	Fold	Fold_KR	Fold_Eto
		NI	Rot	KR	KR/AKG	KR/AKG/Rot	2-DG	BPTES/R162	Eto	B/R +DM	B/R +DM+Rot	decrease(/B,R)	decrease(/KR)	increase (/DMKG)	increase (/DMKG)				NI	Rot	KR	KR/AKG	KR/AKG/Rot	2-DG	BPTES/R162	Eto	Eto+DM	Eto+DM+Rot	decrease(/Eto)	decrease(/KR)	increase (/DMKG)	increase (/DMKG)
1	2.5	28.5	3.2	11.5	15.8	4.5	31.2	11.2	33.5	24.5	3.2	2.54464	2.47826	1.37391	2.1875		1	2.5	20.4	4.5	11.4	21.4	3.4	22.5	21.6	5.6	23.5	2.3	1.78947	3.64286	1.87719	4.19643
2	7.1	44.5	1.2	12.4	26.8	5.6	33.5	6.6	25.8	34.2	5.5	6.74242	3.58871	2.16129	5.18182		2	0.8	31.4	3.2	5.4	28.9	23.5	22.4	33.6	2.5	31.2	4.5	5.81481	12.56	5.35185	12.48
3	4.5	38.5	6.5	5.6	33.4	2.5	41.2	4.2	11.5	28.5	12.1	9.16667	6.875	5.96429	6.78571		3	11.4	18.5	1.5	3.2	17.8	2.5	11.5	13.5	5.6	21.4	2.7	5.78125	3.30357	5.5625	3.82143
4	2.6	36.2	8.7	6.6	44.5	11.5	36.5	8.9	41.5	29.5	2.3	4.06742	5.48485	6.74242	3.31461		4	3.6	26.4	4.7	1.8	22.5	1.5	28.9	31.2	7.5	16.5	3.4	14.6667	3.52	12.5	2.2
5	11.5	19.5	4.5	8.9	18.9	9.9	21.2	15.6	25.6	22.5	1.8	1.25	2.19101	2.1236	1.44231		5	4.5	35.2	3.2	2.5	36.5	4.6	26.5	22.5	5.6	24.5	11.4	14.08	6.28571	14.6	4.375
6	7.7	25.4	3.2	7.9	14.6	5.4	8.9	5.6	8.8	13.4	6.9	4.53571	3.21519	1.8481	2.39286		6	10.5	28.4	6.5	10.5	17.4	6.7	31.2	28.1	11.2	27.8	0.9	2.70476	2.53571	1.65714	2.48214
Mean	5.98333	32.1	4.55	8.81667	25.6667	6.56667	28.75	8.68333	24.45	25.4333	5.3	4.71781	3.97217	3.36894	3.5508		Mean	5.55	26.7167	3.93333	5.8	24.0833	7.03333	23.8333	25.0833	6.33333	24.15	4.2	7.47283	5.30798	6.92478	4.92583
SD	3.47587	9.25354	2.67937	2.6888	11.6738	3.42209	11.7869	4.19925	12.5569	7.1704	3.86005	2.86691	1.83516	2.34173	2.04087		SD	4.37024	6.39137	1.70255	4.17756	7.36517	8.26503	6.97127	7.37602	2.87588	5.09225	3.72344	5.58662	3.77413	5.43228	3.80847
P value	0.0024	/	0.0014	0.0029	0.1984	0.0033	0.3676	0.0058	0.2609								P value	0.0022	/	0.0003	0.0018	0.2165	0.0017	0.2853	0.5545	0.0009
Stat (NI)	**	/	**	**	ns	**	ns	**	ns								Stat (NI)	**	/	***	**	ns	**	ns	ns	***
P value	0.153	0.0029	0.0974	/	0.0263	0.2844	0.0108	0.942	0.0248								P value	0.9215	0.0018	0.2418	/	0.0063	0.7498	0.0018	0.0026	0.7689
Stat (/KR)	ns	**	ns	/	*	ns	*	ns	*								Stat (/KR)	ns	**	ns	/	**	ns	**	**	ns
P value	0.0168	0.1924	0.0033	0.0263	/	0.0079	0.4302	0.0274	0.8304								P value	0.0077	0.2165	0.0016	0.0063	/	0.006	0.949	0.8001	0.0052
Stat (/KR+AKG)	*	ns	**	*	/	**	ns	*	ns								Stat (/KR+AKG)	**	ns	**	**	/	**	ns	ns	**
4) Assessment of Tfh vs non-Tfh % in virus-specific IL-21+ CD4 Mem
	virus-spec.			DMKG-supplemented virus-spec, (with KR)
	CXCR5+CXCR3neg Tfh	CXCR5+CXCR3+ non-Tfh	CXCR5neg non-Tfh	CXCR5+CXCR3neg Tfh	CXCR5+CXCR3+ non-Tfh	CXCR5neg non-Tfh
1	86.7	12.1	1.2	84.5	11.5	4
2	74.1	24.5	1.4	79.6	20.1	0.3
3	91.5	4.2	4.3	91.1	6.2	2.7
4	95.2	3.2	1.6	92.5	6.1	1.4
5	80.2	15.6	4.2	77.4	21.2	1.4
6	76.8	20.4	2.8	81.5	15.4	3.1
mean	84.0833	13.3333	2.58333	84.4333	13.4167	2.15
SD	8.4051	8.57197	1.4063	6.17986	6.61012	1.35462
P value	/	0.0002	<0,0001	/
Stat (/Tfh)	/	***	****	/
Exp C: Methodology: PBMC; 24h-long peptide stimulation ± 2-DG ± BPTES/R162 ± Eto ± KR ± AKG ± Rot
2) Effector functions at 24 hours of peptide
c) IL-2+ cells (in virus-specific CD4 and CD8 Mem)
	ns	peptide stimulation						ns	peptide stimulation
		NI	KR	2-DG	BPTES/R162	Eto	FD (/2-DG)		NI	KR	2-DG	BPTES/R162	Eto	FD (/2-DG)
1	N/a	25.2	11.4	5.7	22.5	13.5	4.42105	N/a	18.7	8.2	2.2	21.2	21.2	8.5
2	N/a	18.9	19.8	2.1	25.4	14.8	9	N/a	25.6	21.5	13.5	26.5	20.5	1.8963
3	N/a	22.5	26.5	4.5	28.9	29.8	5	N/a	28.5	29.8	6.5	24.5	24.6	4.38462
4	N/a	12.5	11.4	2.8	10.5	8.9	4.46429	N/a	11.5	6.7	4.5	22.3	20.8	2.55556
5	N/a	18.9	18.7	3.8	17.1	18.9	4.97368	N/a	19.5	16.9	3.5	11.4	12.4	5.57143
6	N/a	26.4	28.1	10.4	27.5	28.6	2.53846	N/a	25.4	28.5	15.6	20.4	22.2	1.62821
Mean	N/a	20.7333	19.3167	4.88333	21.9833	19.0833	5.06625	N/a	21.5333	18.6	7.63333	21.05	20.2833	4.08935
SD	N/a	5.093	7.13734	2.98357	7.01325	8.46957	2.12865	N/a	6.21053	9.84398	5.57841	5.22944	4.13783	2.64412
P value		/	0.6063	<0,0001	0.3241	0.8679			/	0.4396	0.0053	0.5734	0.985
Stat (NI)		/	ns	****	ns	ns			/	ns	**	ns	ns
d) TNF-alpha + cells (in virus-specific CD4 and CD8 Mem)
	ns	peptide stimulation						ns	peptide stimulation
		NI	KR	2-DG	BPTES/R162	Eto	FD (/2-DG)		NI	KR	2-DG	BPTES/R162	Eto	FD (/2-DG)
1	N/a	31.4	32.4	3.5	24.5	25.6	8.97143	N/a	25.6	35.3	6.5	26.2	28.9	3.93846
2	N/a	36.5	1.8	6.5	35.4	40.1	5.61538	N/a	41.1	2.8	10.5	36.8	42.2	3.91429
3	N/a	26.4	32.4	11.4	29.5	21.4	2.31579	N/a	28.9	24.1	4.5	24.5	21.5	6.42222
4	N/a	28.9	29.5	3.2	31.2	19.8	9.03125	N/a	11.4	13.8	6.2	15.8	8.5	1.83871
5	N/a	41.2	22	5.1	36.5	39.9	8.07843	N/a	51.2	36.5	11.5	32.5	45.6	4.45217
6	N/a	30.2	26.5	28.5	32.5	33.1	1.05965	N/a	18.9	25.4	16.2	28.5	31	1.16667
Mean	N/a	32.4333	24.1	9.7	31.6	29.9833	5.84532	N/a	29.5167	22.9833	9.23333	27.3833	29.6167	3.62209
SD	N/a	5.44671	11.6138	9.67905	4.34143	9.02207	3.4734	N/a	14.567	12.9088	4.34404	7.21094	13.6237	1.8934
P value		/	0.246	0.0065	0.6452	0.2897			/	0.4109	0.0183	0.6138	0.9739
Stat (NI)		/	ns	**	ns	ns			/	ns	*	ns	ns
Exp D: Methodology: PBMC; 16h-long peptide stimulation ± BPTES/R162 (CD4) or FAO (CD8)
Effector functions at 16 hours of peptide (IL-21 and CTL)
	CD4				CD8
	ns	peptide stimulation (IL-21 %)			ns	peptide stimulation (CTL %)
		NI	BPTES/R162	BPTES/Eto + DMKG		NI	Eto	BPTES/Eto + DMKG
1	4.5	23.5	3.2	9.5	4.5	18.4	6.5	10.5
2	1.8	32.4	6.5	15.6	2.2	9.9	2.1	8.1
3	4	29.8	2.5	32.1	3.1	21.4	0.6	21.6
4	14.2	42.1	20.5	28.5	0.6	18.7	7.7	19.4
5	1.5	16.2	5.6	22.5	8.9	35.4	15.6	14.2
6	6.1	17.4	4.2	15.4	6.5	24.5	6.6	25.7
Mean	5.35	26.9	7.08333	20.6	4.3	21.3833	6.51667	16.5833
SD	4.66594	9.85901	6.73719	8.64315	3.01927	8.41604	5.26172	6.79512
P value	/	0.001	0.302	0.0063	/	0.0011	0.227	0.0086
Stat (ns)	/	**	ns	**	/	**	ns	**

[truncated: 3 more sheets: AKG assays, Impact on autophagy, HSP60 sex-age difference]
